# Supplementary material for: Three-year changes in sex judgment using color fundus parameters in elementary school students
Source: PLoS One. 2023 Nov 30;18(11):e0295123. doi: 10.1371/journal.pone.0295123 (PMC10688721; doi:10.1371/journal.pone.0295123)
Supplement: S1 Table — (XLSX) [file pone.0295123.s001.xlsx]

## Sheet: Sheet3
Supplemental Table S1. Sex difference of ocular fundus parameters used for the analyses.
Fundus parameters		8.5 years			9.5 years			10.5 years			11.5 years
		Boys	Girls	p value	Boys	Girls	p value	Boys	Girls	p value	Boys	Girls	p value
		(Mean ± SD)	(Mean ± SD)		(Mean ± SD)	(Mean ± SD)		(Mean ± SD)	(Mean ± SD)		(Mean ± SD)	(Mean ± SD)
Papillomacular angle (PMA) (degrees)		4.24 ± 2.85	4.31 ± 2.77	0.872	4.18 ± 2.69	4.03 ± 2.75	0.689	3.99 ± 2.66	3.51 ± 2.76	0.307	4.27 ± 2.86	4.12 ± 2.74	0.785
Papillomacular distance (PMD) (pixels)		716.7± 44.6	713.0± 37.1	0.565	707.9± 43.4	714.5± 33.9	0.469	708.7± 43.9	714.8± 38.7	0.673	690.5± 100.0	712.0± 37.5	0.296
Optic disc size (pixels)		55342 ± 10451	53527 ± 10069	0.447	60421 ± 10343	58297 ± 9593	0.352	60560 ± 10859	58625 ± 9215	0.611	58159 ± 14419	57558 ± 9615	0.471
Ovality ratio		0.93 ± 0.04	0.91 ± 0.06	0.207	0.92 ± 0.06	0.91 ± 0.07	0.341	0.91 ± 0.07	0.91 ± 0.06	0.511	0.91 ± 0.06	0.90 ± 0.07	0.575
Retinal artery angle (RA) (degrees)	Total (T-RA)	148.4 ± 16.9	143.2 ± 17.6	0.068	142.4 ± 22.9	134.5 ± 25.3	0.072	139.9 ± 20.7	133.1 ± 25.1	0.237	136.9 ± 23.3	129.3 ± 24.9	0.095
	Supratemporal (ST-RA)	73.2 ± 9.3	70.7 ± 8.3	0.19	70.1 ± 12.2	67.2 ± 12.0	0.17	69.9 ± 10.8	66.8 ± 11.5	0.176	67.2 ± 13.7	64.6 ± 11.7	0.257
	Infratemporal (IT-RA)	75.2 ± 13.2	72.5 ± 13.0	0.329	72.3 ± 15.7	67.3 ± 16.5	0.165	70.0 ± 15.9	66.3 ± 16.5	0.316	69.7 ± 15.2	64.7 ± 16.2	0.109
Retinal vein angle (RV) (degrees)	Total (T-VA)	148.7 ± 21.6	148.7 ± 21.1	0.581	146.9 ± 19.5	144.2 ± 21.6	0.36	144.2 ± 20.3	143.6 ± 21.2	0.985	141.6 ± 20.7	140.2 ± 21.8	0.799
	Supratemporal (ST-VA)	73.6 ± 12.8	74.0 ± 13.5	0.804	72.0 ± 13.4	71.7 ± 13.4	0.594	71.5 ± 13.1	72.1 ± 12.8	0.943	69.7 ± 13.4	69.3 ± 12.4	0.877
	Infratemporal (IT-VA)	75.0 ± 14.8	74.7 ± 14.9	0.734	74.8 ± 12.3	72.4 ± 14.6	0.403	72.7 ± 12.8	71.5 ± 15.5	0.839	71.9 ± 12.5	70.8 ± 15.4	0.83
Red intensity (R)	Temporal (T-R)	136.3 ± 32.0	140.4 ± 33.0	0.493	140.1 ± 24.6	141.3 ± 31.4	0.694	132.3 ± 31.0	134.4 ± 26.0	0.947	108.1 ± 26.2	106.0 ± 29.0	0.851
	Supratemporal (ST-R)	149.3 ± 31.1	147.1 ± 35.5	0.846	142.1 ± 27.9	141.1 ± 34.9	0.995	134.5 ± 34.8	133.8 ± 32.6	0.79	112.9 ± 27.6	111.8 ± 28.6	0.753
	Superior (S-R)	153.9 ± 25.9	150.8 ± 27.9	0.501	137.5 ± 28.0	135.3 ± 32.2	0.73	131.3 ± 30.9	130.4 ± 29.5	0.762	113.3 ± 24.0	114.7 ± 21.7	0.87
	Supranasal (SN-R)	151.2 ± 22.0	152.7 ± 23.4	0.569	135.3 ± 25.4	136.8 ± 26.8	0.79	129.6 ± 24.3	133.2 ± 22.3	0.438	112.7 ± 19.3	119.4 ± 17.0	0.123
	Nasal (N-R)	147.6 ± 18.4	152.5 ± 20.7	0.176	140.0 ± 20.0	143.8 ± 20.4	0.244	131.9 ± 17.8	138.7 ± 16.5	0.058	115.9 ± 16.7	124.2 ± 14.1	0.012
	Infranasal (IN-R)	144.3 ± 19.3	151.5 ± 20.8	0.069	144.4 ± 18.6	148.7 ± 19.2	0.197	132.5 ± 16.0	140.6 ± 16.5	0.012	114.4 ± 18.3	120.6 ± 15.2	0.039
	Inferior (I-R)	152.9 ± 22.2	156.7 ± 22.3	0.482	156.3 ± 21.7	156.9 ± 20.5	0.918	143.4 ± 18.0	145.7 ± 18.0	0.561	121.3 ± 19.4	121.5 ± 16.0	0.966
	Infratemporal (IT-R)	152.8 ± 25.8	158.5 ± 25.0	0.344	157.0 ± 22.1	159.1 ± 23.0	0.743	146.1 ± 21.6	148.9 ± 19.5	0.707	120.9 ± 22.2	121.1 ± 19.5	0.995
	Fovea (F-R)	70.5 ± 25.8	77.2 ± 28.2	0.247	80.4 ± 23.2	81.3 ± 26.3	0.976	73.4 ± 20.1	75.6 ± 25.5	0.985	59.1 ± 19.5	52.2 ± 17.1	0.057
Green intensity (G)	Temporal (T-G)	80.4 ± 24.5	84.5 ± 25.4	0.509	83.9 ± 19.5	85.0 ± 23.8	0.799	77.0 ± 23.2	77.9 ± 20.5	0.923	62.3 ± 17.1	60.0 ± 19.2	0.606
	Supratemporal (ST-G)	93.0 ± 25.4	93.8 ± 27.2	0.794	87.4 ± 21.2	86.7 ± 25.8	0.889	80.8 ± 24.4	80.3 ± 25.0	0.766	67.2 ± 18.6	65.0 ± 19.8	0.54
	Superior (S-G)	96.8 ± 20.6	96.6 ± 21.9	0.841	83.6 ± 21.1	81.6 ± 24.2	0.645	77.8 ± 21.9	78.3 ± 22.5	0.956	66.9 ± 16.5	67.3 ± 15.9	0.956
	Supranasal (SN-G)	93.1 ± 15.9	97.4 ± 18.4	0.125	80.7 ± 17.9	81.4 ± 19.2	0.923	73.3 ± 16.0	77.8 ± 17.8	0.16	63.6 ± 12.8	68.2 ± 12.4	0.09
	Nasal (N-G)	85.0 ± 13.5	90.9 ± 16.5	0.04	80.7 ± 14.4	81.7 ± 15.1	0.573	70.0 ± 12.2	75.6 ± 13.7	0.03	62.3 ± 11.2	66.3 ± 10.1	0.042
	Infranasal (IN-G)	87.1 ± 14.7	95.0 ± 17.5	0.033	87.9 ± 15.9	90.2 ± 16.7	0.501	74.9 ± 13.4	82.7 ± 14.7	0.004	65.3 ± 16.0	68.2 ± 11.6	0.08
	Inferior (I-G)	97.1 ± 18.1	102.4 ± 20.2	0.347	101.3 ± 18.2	100.5 ± 18.4	0.966	87.3 ± 15.4	89.6 ± 16.7	0.509	72.9 ± 16.1	71.8 ± 13.2	0.739
	Infratemporal (IT-G)	95.7 ± 21.6	101.8 ± 22.6	0.286	101.1 ± 18.9	102.1 ± 20.1	0.712	89.1 ± 17.4	92.2 ± 17.5	0.6	72.4 ± 17.3	71.5 ± 16.3	0.804
	Fovea (F-G)	36.5 ± 11.5	41.4 ± 17.5	0.281	42.2 ± 15.4	41.5 ± 18.9	0.403	37.8 ± 12.3	39.1 ± 18.7	0.434	35.1 ± 12.5	28.8 ± 9.4	0.004
Blue intensity (B)	Temporal (T-B)	60.4 ± 18.6	64.3 ± 21.0	0.505	61.2 ± 16.2	62.5 ± 19.3	0.832	55.4 ± 18.4	56.1 ± 16.1	0.981	46.3 ± 12.9	44.0 ± 13.8	0.467
	Supratemporal (ST-B)	74.4 ± 21.5	76.3 ± 23.4	0.556	67.5 ± 17.7	67.7 ± 21.8	0.956	61.8 ± 19.1	62.0 ± 20.3	0.88	52.0 ± 14.5	50.1 ± 14.8	0.532
	Superior (S-B)	81.2 ± 18.2	81.7 ± 19.9	0.966	67.5 ± 18.0	66.2 ± 21.0	0.654	62.3 ± 18.0	63.2 ± 19.1	0.903	53.8 ± 13.7	54.1 ± 12.9	0.923
	Supranasal (SN-B)	77.1 ± 13.5	81.9 ± 16.6	0.09	64.5 ± 14.6	65.4 ± 16.6	0.739	57.6 ± 12.7	62.4 ± 15.6	0.095	50.6 ± 10.3	54.5 ± 9.9	0.07
	Nasal (N-B)	66.8 ± 11.1	72.0 ± 14.9	0.08	61.4 ± 11.1	61.9 ± 12.5	0.694	52.2 ± 9.5	56.8 ± 12.1	0.026	48.1 ± 8.7	50.2 ± 7.6	0.106
	Infranasal (IN-B)	72.0 ± 12.8	79.1 ± 16.1	0.032	70.0 ± 13.7	72.5 ± 15.6	0.441	58.8 ± 11.9	65.9 ± 13.6	0.003	52.6 ± 13.8	54.4 ± 9.6	0.079
	Inferior (I-B)	82.1 ± 16.6	87.5 ± 19.4	0.311	83.0 ± 16.7	83.0 ± 17.7	0.813	70.4 ± 14.5	72.9 ± 16.0	0.34	59.1 ± 14.3	58.1 ± 11.9	0.884
	Infratemporal (IT-B)	77.6 ± 19.1	83.4 ± 21.3	0.267	79.7 ± 17.6	81.4 ± 18.7	0.425	69.2 ± 15.4	72.0 ± 16.6	0.585	57.0 ± 14.6	55.9 ± 13.9	0.645
	Fovea (F-B)	26.7 ± 6.7	30.7 ± 14.0	0.267	28.9 ± 11.9	28.2 ± 15.7	0.139	26.1 ± 10.1	26.6 ± 14.8	0.456	26.2 ± 9.2	21.6 ± 7.9	0.003
Tessellation fundus index (TFI)	Temporal (T-TFI)	0.50 ± 0.03	0.49 ± 0.03	0.532	0.50 ± 0.03	0.49 ± 0.03	0.889	0.50 ± 0.04	0.50 ± 0.03	0.875	0.50 ± 0.03	0.51 ± 0.03	0.427
	Supratemporal (ST-TFI)	0.48 ± 0.03	0.47 ± 0.03	0.136	0.48 ± 0.03	0.48 ± 0.03	0.832	0.49 ± 0.03	0.49 ± 0.03	0.739	0.49 ± 0.03	0.50 ± 0.03	0.247
	Superior (S-TFI)	0.47 ± 0.02	0.46 ± 0.02	0.386	0.48 ± 0.03	0.48 ± 0.03	0.528	0.49 ± 0.03	0.48 ± 0.03	0.606	0.49 ± 0.02	0.49 ± 0.02	0.619
	Supranasal (SN-TFI)	0.47 ± 0.02	0.46 ± 0.02	0.016	0.48 ± 0.02	0.49 ± 0.02	0.952	0.50 ± 0.02	0.49 ± 0.03	0.116	0.50 ± 0.02	0.49 ± 0.03	0.283
	Nasal (N-TFI)	0.49 ± 0.02	0.49 ± 0.03	0.073	0.50 ± 0.03	0.50 ± 0.03	0.569	0.52 ± 0.02	0.51 ± 0.03	0.223	0.51 ± 0.03	0.52 ± 0.03	0.524
	Infranasal (IN-TFI)	0.48 ± 0.02	0.47 ± 0.02	0.026	0.48 ± 0.03	0.48 ± 0.03	0.976	0.50 ± 0.02	0.49 ± 0.03	0.01	0.50 ± 0.03	0.50 ± 0.03	0.932
	Inferior (I-TFI)	0.46 ± 0.03	0.46 ± 0.03	0.23	0.46 ± 0.03	0.46 ± 0.03	0.628	0.48 ± 0.03	0.48 ± 0.03	0.505	0.48 ± 0.03	0.49 ± 0.03	0.449
	Infratemporal (IT-TFI)	0.47 ± 0.03	0.47 ± 0.03	0.199	0.47 ± 0.02	0.47 ± 0.03	0.611	0.48 ± 0.02	0.48 ± 0.03	0.36	0.49 ± 0.03	0.49 ± 0.03	0.482
	Fovea (F-TFI)	0.52 ± 0.05	0.52 ± 0.05	0.818	0.53 ± 0.04	0.55 ± 0.05	0.265	0.54 ± 0.05	0.54 ± 0.05	0.556	0.49 ± 0.05	0.51 ± 0.05	0.19
Artery fovea distance (AFD) (pixels)	Supretemporal (STAFD)	705.1 ± 54.1	691.8 ± 42.1	0.092	682.5 ± 59.6	675.5 ± 60.4	0.513	679.4 ± 51.4	672.3 ± 60.4	0.709	663.4 ± 62.6	663.2 ± 59.8	0.73
	Infratemporal (ITAFD)	680.0 ± 68.7	663.1 ± 65.1	0.212	660.9 ± 81.1	645.3 ± 73.1	0.332	653.7 ± 79.8	643.2 ± 80.4	0.515	645.4 ± 81.1	630.1 ± 73.7	0.449
Vein fovea distance (VFD) (pixels)	Supretemporal (STVFD)	706.9 ± 52.9	705.9 ± 55.6	0.932	690.0 ± 55.9	694.8 ± 60.8	0.641	685.8 ± 55.0	695.0 ± 61.9	0.218	673.8 ± 60.7	683.5 ± 56.8	0.276
	Infratemporal (ITVFD)	683.5 ± 66.8	673.2 ± 71.4	0.565	671.8 ± 67.8	666.9 ± 65.0	0.818	665.4 ± 69.9	665.2 ± 69.2	0.827	654.5 ± 71.9	656.4 ± 70.8	0.604
Artery fovea angle (AFA) (degrees)	Supretemporal (STAFA)	21.0 ± 1.4	21.2 ± 1.1	0.218	21.2 ± 2.4	21.1 ± 1.6	0.743	21.5 ± 1.4	21.1 ± 1.8	0.596	21.5 ± 2.3	21.2 ± 1.8	0.311
	Infratemporal (ITAFA)	20.8 ± 1.4	20.9 ± 1.3	0.509	20.8 ± 2.2	20.4 ± 2.6	0.671	20.8 ± 2.2	20.3 ± 2.7	0.501	21.1 ± 2.5	20.3 ± 2.8	0.237
Vein foeva angle (VFA) (degrees)	Supretemporal (STVFA)	20.6 ± 1.7	20.7 ± 1.3	0.773	21.0 ± 1.8	20.8 ± 1.4	0.16	21.0 ± 1.8	20.8 ± 1.5	0.417	21.3 ± 2.0	21.1 ± 1.3	0.343
	Infratemporal (ITVFA)	20.6 ± 2.9	20.7 ± 1.5	0.712	21.1 ± 1.5	20.6 ± 1.6	0.19	21.1 ± 1.6	20.6 ± 1.7	0.34	21.4 ± 1.7	20.7 ± 1.8	0.297
SD: standard deviation
