# Supplementary material for: Three-year changes in sex judgment using color fundus parameters in elementary school students
Source: PLoS One. 2023 Nov 30;18(11):e0295123. doi: 10.1371/journal.pone.0295123 (PMC10688721; doi:10.1371/journal.pone.0295123)
Supplement: S2 Table — (XLSX) [file pone.0295123.s002.xlsx]

## Sheet: 1
M0F1	PMR	ST-RA	IT-RA	T-RA	ST-VA	IT-VA	T-VA	Ovality	T-R	T-G	T-B	T-TFI	IT-R	IT-G	IT-B	IT-TFI	I-R	I-G	I-B	I-TFI	IN-R	IN-G	IN-B	IN-TFI	N-R	N-G	N-B	N-TFI	SN-R	SN-G	SN-B	SN-TFI	S-R	S-G	S-B	S-TFI	ST-R	ST-G	ST-B	ST-TFI	Area9-R	Area9-G	Area9-B	Area9-TFI	Optic-disc-area	ODF	STAFA	ITAFA	STVFA
0	8.108	75.268	108.296	183.564	87.78	88.907	176.687	0.869188	183.548	114.124	86.109	0.478262	187.136	124.875	99.831	0.454388	187.035	124.889	105.725	0.447828	169.27	106.119	85.755	0.468705	159.851	91.423	64.84	0.505675	163.776	102.333	82.517	0.469776	179.183	115.925	96.949	0.457033	191.271	125.273	97.597	0.46185	101.008	44.951	29.272	0.576428	54606	744.442	19.84	18.013	18.425
0	7.932	53.262	65.01	118.272	58.249	50.82	109.069	0.951766	177.379	114.198	89.08	0.465981	183.43	127.221	109.324	0.436764	157.682	102.733	85.352	0.456035	153.585	95.544	81.413	0.464646	155.414	87.638	67.813	0.49994	157.391	95.766	80.507	0.471705	171.028	116.062	98.397	0.443667	181.205	121.453	100.67	0.449275	100.684	49.335	33.327	0.549148	39182	695.656	21.848	21.525	22.136
1	5.068	51.719	63.825	115.544	68.852	40.937	109.789	0.963304	157.511	90.778	64.72	0.503216	163.064	94.18	76.568	0.488491	151.788	81.75	63.774	0.510534	146.812	76.351	58.885	0.520521	154.568	80.166	59.128	0.525988	153.684	86.797	69.248	0.496189	165.795	94.207	76.275	0.493031	177.625	106.894	85.848	0.479592	75.296	33.354	25.358	0.561877	68008	735.876	20.119	20.558	20.667
1	6.097	66.371	56.616	122.987	60.365	89.78	150.145	0.972906	190.478	108.721	72.325	0.512694	202.457	129.58	102.042	0.466406	188.22	117.801	97.962	0.465911	179.048	101.225	78.582	0.498942	178.816	97.948	70.362	0.515133	183.793	111.591	88.822	0.478371	195.219	127.664	107.191	0.45392	201.704	127.689	100.028	0.469712	118.392	53.651	30.185	0.585438	67353	677.835	22.64	21.371	22.447
1	7.492	68.443	73.573	142.016	75.111	64.706	139.817	0.879498	160.496	107.658	83.331	0.456623	174.902	124.093	105.637	0.43225	169.826	127.957	115.205	0.411213	160.52	114.633	101.309	0.426391	159.988	110.189	92.161	0.441544	167.083	122.025	107.471	0.421311	172.661	125.459	111.577	0.421436	184.243	138.275	118.322	0.417936	83.267	49.895	37.989	0.486512	68475	812.94	18.684	18.697	18.355
0	4.126	66.859	81.621	148.48	78.518	74.145	152.663	0.86695	175.064	119.83	96.549	0.447227	170.763	116.03	98.449	0.443262	150.693	94.922	84.683	0.456233	127.207	76.088	68.742	0.467609	120.047	71.466	64.136	0.469577	139.009	92.483	84.45	0.439983	154.644	97.562	85.284	0.458218	177.287	118.269	97.21	0.451381	89.019	51.899	35.693	0.50404	47073	708.837	21.675	21.319	20.987
0	11.112	62.057	79.813	141.87	74.145	64.026	138.171	0.892479	97.2	56.11	44.574	0.491197	134.499	86.402	73.001	0.457632	148.771	105.211	89.815	0.432729	149.855	104.153	89.947	0.435682	141.647	91.689	75.335	0.458893	131.165	86.333	72.54	0.452234	129.283	80.415	66.918	0.467374	118.586	71.727	59.199	0.475272	42.897	26.644	21.677	0.470269	54507	679.743	22.408	22.492	21.478
0	6.823	65.592	90.654	156.246	84.508	60.282	144.79	0.839598	168.979	109.809	80.375	0.47048	171.988	112.797	88.659	0.460546	164.86	103.344	85.475	0.466129	153.05	90.933	73.586	0.481943	150.861	85.27	63.613	0.503299	164.649	96.875	77.847	0.485159	171.615	107.403	88.904	0.466444	182.054	120.371	93.151	0.460225	90.084	40.981	26.06	0.573327	45232	681.828	22.454	21.807	20.787
0	3.96	57.646	58.134	115.78	73.511	87.789	161.3	0.935306	141.567	85.884	60.61	0.491448	165.097	116.219	96.693	0.436754	153.507	103.111	88.527	0.444761	138.565	81.794	66.219	0.483516	142.755	81.943	63.024	0.496156	155.738	97.31	79.157	0.468801	165.534	112.281	95.689	0.443192	169.507	120.355	101.031	0.43364	71.611	38.548	27.181	0.521414	44753	680.625	22.478	21.885	22.187
1	0	69.057	56.985	126.042	78.518	87.347	165.865	0.891392	136.634	77.962	56.814	0.503423	149.343	88.68	69.335	0.485893	158.223	100.064	82.609	0.464139	157.219	99.863	82.187	0.463405	161.269	99.229	78.601	0.475581	174.661	114.551	97.262	0.451935	167.963	106.795	89.719	0.460833	155.524	95.019	72.214	0.481861	81.303	38.294	25.256	0.561279	49870	718	21.246	20.61	21.026
1	7.671	63.435	76.178	139.613	78.043	65.194	143.237	0.93058	163.376	120.8	102.982	0.421988	186.754	142.124	123.429	0.412892	179.731	140.151	125.72	0.403344	173.566	129.289	114.849	0.415524	170.178	123.642	110.427	0.420975	170.945	125.419	114.513	0.416049	177.278	132.778	122.044	0.410271	164.359	122.769	107.802	0.416172	109.154	77.945	64.738	0.433431	60544	741.637	20.464	20.479	19.795
1	6.425	62.456	71.147	133.603	87.357	61.46	148.817	0.889942	121.901	67.397	50.605	0.508126	141.714	84.509	68.961	0.480087	145.77	92.829	77.107	0.461727	154.668	95.573	74.926	0.475657	167.008	100.272	78.338	0.483216	172.565	116.121	97.146	0.447254	159.849	101.923	85.657	0.460091	138.385	83.716	68.17	0.476744	70.223	39.216	31.82	0.497122	51636	670.21	22.968	22.799	20.698
0	1.659	83.611	93.289	176.9	75.268	87.357	162.625	0.93916	98.234	41.993	33.832	0.564372	131.116	64.15	50.17	0.534217	157.303	101.9	87.609	0.453569	138.296	81.901	67.742	0.480296	144.332	78.651	62.852	0.504949	147.238	87.566	72.297	0.479445	142.523	84.257	68.962	0.481917	120.518	58.016	46.58	0.535364	37.759	22.738	19.797	0.470259	57808	725.304	20.256	19.628	20.769
0	4.214	73.511	62.16	135.671	70.45	71.218	141.668	0.932258	206.714	122.079	91.97	0.491284	204.372	117.789	93.291	0.491927	200.183	107.885	80.501	0.51518	175.28	83.333	59.964	0.550197	167.13	80.517	57.72	0.547309	173.983	101.492	82.654	0.485811	183.831	108.439	89.276	0.481806	206.066	119.834	90.409	0.494983	125.338	45.16	24.967	0.64123	40760	762.06	19.826	19.553	19.882
1	1.626	65.302	76.709	142.011	73.237	71.147	144.384	0.981165	135.656	80.912	61.558	0.48775	160.113	104.476	83.43	0.46007	157.773	102.78	87.298	0.453565	154.108	97.353	82.178	0.4619	154.771	92.063	72.288	0.48499	150.712	94.445	79.336	0.464454	150.074	93.664	77.228	0.46757	144.44	88.1	69.145	0.478778	51.766	32.447	27.483	0.463454	54894	740.298	20.522	20.393	20.55
1	9.324	71.075	81.839	152.914	62.057	87.789	149.846	0.871859	99.45	59.29	45.148	0.487768	119.521	73.554	59.721	0.472796	114.918	71.796	63.096	0.460022	114.131	70.084	61.014	0.465406	112.607	65.715	54.147	0.484396	105.705	64.839	55.628	0.467366	108.077	68.235	59.097	0.459103	94.178	54.374	43.483	0.490421	34.345	20.464	16.611	0.480888	54049	746.867	19.947	20.397	20.391
1	7.632	67.751	71.01	138.761	62.252	58.321	120.573	0.996358	130.46	77.974	56.834	0.491805	152.153	95.763	73.415	0.473509	154.352	97.218	75.554	0.471846	152.456	96.833	73.945	0.471658	147.735	92.402	67.096	0.480857	142.549	92.307	72.809	0.463325	132.115	79.291	61.959	0.483292	128.719	75.622	56.725	0.493052	81.513	45.4	35.05	0.503282	63060	715.336	21.287	21.322	21.299
0	6.778	69.01	65.393	134.403	53.484	82.493	135.977	0.991885	104.253	51.289	36.47	0.54295	152.233	89.834	68.903	0.489542	167.075	104.223	87.005	0.466295	164.691	102.775	85.651	0.466392	166.752	101.692	79.786	0.478856	153.581	92.503	73.78	0.480145	142.613	82.808	65.383	0.490409	120.671	61.424	46.287	0.528374	47.783	25.218	19.524	0.516433	46336	635.442	24.013	24.12	23.902
0	12.016	66.888	67.954	134.842	59.76	79.205	138.965	0.945764	110.825	65.377	49.364	0.49132	147.034	92.096	75.851	0.466803	145.761	92.738	78.528	0.459775	132.573	78.968	64.85	0.479657	111.302	59.208	45.666	0.514868	93.758	51.05	42.357	0.500938	80.175	44.11	37.759	0.494773	69.5	39.69	34.209	0.484662	67.08	31.129	21.206	0.561738	56084	763.734	19.661	19.304	19.747
0	6.504	64.706	80.936	145.642	25.681	67.668	93.349	0.896535	150.585	105.618	88.455	0.436911	158.329	113.698	100.123	0.425444	161.23	117.532	108.193	0.416663	153.187	109.194	96.894	0.426378	148.702	102.882	89.665	0.435758	151.781	110.13	99.781	0.419642	147.075	101.957	91.738	0.431596	151.336	104.792	91.404	0.435459	99.044	60.703	41.86	0.491273	55612	812.227	18.828	18.66	13.213
1	1.411	71.01	35.154	106.164	62.354	62.252	124.606	0.853378	134.349	74.013	55.605	0.508961	149.138	82.56	62.726	0.506542	151.637	77.136	56.183	0.532142	143.894	74.651	55.509	0.525057	134.651	71.291	55.967	0.514114	143.585	85.292	69.118	0.481837	149.221	88.551	69.607	0.485463	145.856	84.92	64.409	0.494117	58.002	33.156	24.677	0.500729	63128	731.222	20.894	15.707	20.795
1	5.991	78.949	105.371	184.32	64.423	82.521	146.944	0.963344	173.509	96.53	63.858	0.519648	188.104	123.108	98.156	0.459499	187.502	128.53	108.581	0.441583	178.629	109.648	87.791	0.474991	181.048	100.86	74.893	0.50742	180.626	111.506	92.224	0.469945	184.756	118.816	95.627	0.462817	189.18	125.107	97.368	0.45956	95.138	39.777	27.356	0.586291	56760	670.663	21.859	19.807	22.721
1	0.753	68.362	52.646	121.008	68.931	64.319	133.25	0.658604	145.504	77.583	53.246	0.526553	152.881	86.593	68.084	0.49708	144.832	85.12	68.525	0.485237	144.724	80.812	64.547	0.498905	158.93	85.201	62.807	0.517792	154.459	89.862	70.533	0.490573	148.597	85.861	68.821	0.489968	151.57	87.495	66.465	0.496089	85.504	36.753	23.322	0.587337	37357	685.059	22.328	21.345	22.422
0	7.01	62.557	75.324	137.881	71.288	87.138	158.426	0.900265	83.639	45.289	37.32	0.503098	99.532	52.282	42.521	0.512167	103.007	57.304	49.374	0.491246	92.883	46.115	39.807	0.519465	118.58	59.528	48.028	0.524375	137.097	83.294	71.767	0.469256	139.366	83.338	69.207	0.477426	121.434	66.824	51.274	0.506964	32.258	22.074	20.276	0.432367	59386	680.084	22.69	22.52	22.242
0	4.281	74.629	78.518	153.147	79.123	63.337	142.46	0.955576	123.121	65.297	50.798	0.514685	139.835	79.264	63.412	0.494972	139.068	76.578	63.106	0.498895	134.271	79.528	67.706	0.476976	150.603	77.544	59.892	0.522856	161.067	95.271	79.949	0.478957	153.359	95.252	81.673	0.464325	128.08	70.075	56.88	0.502206	60.138	35.279	28.488	0.485356	65282	709.981	21.497	20.941	21.323
1	10.271	69.341	79.597	148.938	76.873	103.504	180.377	0.825686	180.389	112.105	84.467	0.478535	189.412	133.718	112.135	0.435165	176.724	126.442	111.671	0.426008	166.387	107.689	89.767	0.457304	169.484	99.254	79.78	0.486299	167.902	102.142	84.896	0.473043	174.594	111.877	94.095	0.458775	188.797	127.927	102.534	0.450312	96.247	45.07	31.534	0.556821	52968	757.133	19.86	20.106	19.221
1	3.92	63.435	61.773	125.208	72.541	66.571	139.112	0.941149	109.157	59.859	45.114	0.50977	147.932	91.808	71.895	0.474696	144.714	89.352	72.176	0.472548	140.791	87.452	73.391	0.466761	141.363	85.222	66.216	0.482795	142.563	87.81	72.399	0.470859	135.586	76.332	59.836	0.498929	125.19	71.489	53.466	0.50047	47.133	28.185	22.293	0.482866	55061	716.677	21.212	21.037	21.077
1	1.967	65.117	61.094	126.211	69.884	72.816	142.7	0.866049	186.858	119.539	91.072	0.47012	184.429	125.863	107.422	0.44152	173.017	117.026	101.705	0.441654	165.011	97.945	79.53	0.481804	166.397	89.87	69.334	0.511046	167.339	99.674	81.299	0.480428	178.471	119.519	102.743	0.445361	195.06	130.762	108.842	0.44876	111.921	48.539	29.118	0.590369	38492	728.429	20.817	20.801	20.787
1	8.04	68.647	66.51	135.157	93.549	93.741	187.29	0.968771	119.34	59.297	41.191	0.542879	148.702	95.462	77.72	0.461974	147.608	93.607	78.7	0.461398	153.797	96.977	77.532	0.468456	149.722	88.137	65.21	0.49402	134.967	81.221	63.164	0.483143	124.535	75.066	59.916	0.479872	105.439	60.416	48.644	0.491559	97.813	46.312	30.082	0.561476	49832	722.098	20.983	20.569	18.116
1	7.539	83.175	93.315	176.49	78.259	73.66	151.919	0.925552	128.179	78.365	62.516	0.476396	134.372	87.929	74.934	0.452073	118.516	81.587	73.077	0.433838	100.082	65.185	56.626	0.451037	99.512	59.56	49.027	0.478195	99.769	63.075	54.754	0.458501	119.724	79.861	69.857	0.444341	126.456	83.775	70.792	0.449985	112.579	65.087	40.255	0.516605	52164	685.93	20.73	21.207	21.282
0	4.374	80.322	67.954	148.276	73.386	81.153	154.539	0.961026	134.98	67.092	48.542	0.538597	174.105	106.176	83.327	0.478826	182.466	121.198	105.213	0.446261	172.749	108.932	92.774	0.461334	172.579	98.569	77.722	0.49468	169.476	96.9	78.511	0.491396	175.266	106.244	88.356	0.473864	167.448	94.975	69.415	0.504608	61.255	29.235	22.648	0.541418	50188	721.101	20.503	21.133	20.788
0	6.332	66.194	67.465	133.659	76.608	78.776	155.384	0.927887	167.077	111.638	91.423	0.451391	177.017	127.158	111.737	0.425612	172.69	123.958	111.902	0.42269	151.262	104.073	92.93	0.43433	142.056	86.193	72.011	0.47311	141.495	93.842	83.373	0.443962	151.2	102.819	91.616	0.437456	175.879	125.711	107.449	0.429981	66.548	39.391	31.145	0.485454	67280	806.923	18.801	18.55	18.35
0	2.627	58.392	68.443	126.835	69.624	78.043	147.667	0.907614	133.994	79.45	57.122	0.495236	156.497	99.84	79.346	0.466205	155.864	96.74	78.25	0.471096	154.92	95.134	77.658	0.472732	158.645	97.065	77.233	0.476493	157.283	97.438	80.48	0.46922	159.95	104.252	87.021	0.455409	146.577	89.312	70.406	0.478548	54.151	29.283	22.804	0.509714	60264	741.78	20.228	20.581	20.603
0	4.134	59.265	56.189	115.454	46.717	10.389	57.106	0.877614	172.927	115.075	85.236	0.463316	176.533	116.205	90.522	0.460609	174.313	107.286	83.781	0.477073	165.33	102.118	82.41	0.472563	156.891	95.983	72.065	0.482832	156.303	96.978	75.559	0.475316	158.245	96.696	73.307	0.48209	170.438	108.792	82.513	0.471158	75.465	37.201	24.859	0.548737	56350	762.985	19.634	18.978	18.577
1	0.089	79.597	81.621	161.218	107.946	65.993	173.939	0.979675	69.63	39.774	33.019	0.488896	110.868	62.966	51.079	0.492937	119.524	75.287	63.902	0.461995	115.734	70.539	60.087	0.469776	123.801	72.734	59.45	0.483626	132.351	86.404	73.239	0.453266	120.748	74.547	62.311	0.468731	75.776	45.128	38.421	0.475606	26.117	18.673	18.047	0.415631	64179	647.001	23.114	22.951	18.783
1	7.418	73.934	66.194	140.128	62.447	76.709	139.156	0.90707	178.384	113.826	88.628	0.468399	185.657	129.762	112.294	0.434069	170.698	109.392	93.404	0.45703	162.723	95.689	76.781	0.485461	152.544	88.096	69.52	0.491824	152.018	90.42	74.12	0.480222	157.503	100.713	85.246	0.458575	175.508	114.38	93.849	0.457365	86.86	39.218	26.289	0.570071	55800	751.288	19.857	19.843	20.2
0	2.96	71.081	90	161.081	61.354	71.426	132.78	0.921579	100.562	59.041	48.877	0.482358	124.501	77.026	65.911	0.465532	124.779	79.779	71.178	0.452531	120.036	76.464	66.661	0.456131	122.07	77.026	64.723	0.462704	115.083	71.89	60.769	0.464528	106.101	63.099	53.586	0.476246	101.313	64.927	56.623	0.454598	34.13	23.614	19.569	0.441452	51174	735.982	20.79	19.766	20.488
0	0.6	68.362	93.521	161.883	79.205	88.01	167.215	0.973431	123.614	76.088	58.244	0.479224	139.523	87.386	68.799	0.471827	144.353	95.958	81.034	0.449215	128.298	82.369	68.503	0.459569	133.276	79.427	62.835	0.483694	134.343	88.404	74.659	0.451716	139.984	91.653	77.374	0.453007	135.444	87.15	68.587	0.465154	68.958	39.942	30.805	0.493597	51236	668.037	22.924	20.899	22.498
0	0.716	74.055	81.404	155.459	77.519	51.719	129.238	0.926733	149.085	95.439	71.92	0.471126	147.891	92.202	74.581	0.469982	142.546	90.867	76.151	0.460473	124.735	71.944	58.933	0.487986	135.309	75.865	58.695	0.501388	144.541	88.968	72.427	0.472455	162.296	104.147	86.203	0.460224	161.013	107.188	85.617	0.455073	65.448	32.043	22.819	0.543995	39144	720.056	21.272	20.693	20.893
1	8.179	79.164	95.471	174.635	84.487	87.357	171.844	0.881388	156.582	95.024	70.048	0.486803	176.623	119.116	101.283	0.44487	181.317	117.393	101.144	0.453458	170.579	105.36	89.07	0.467328	166.179	105.7	86.245	0.464026	165.943	113.361	96.679	0.441358	173.295	118.306	102.255	0.439996	171.537	110.101	89.146	0.462633	88.045	42.637	29.568	0.549423	43868	660.721	21.871	21.997	21.122
0	2.016	81.807	88.877	170.684	91.975	66.686	158.661	0.979498	110.326	67.076	52.964	0.478916	135.577	81.842	64.81	0.480379	153.005	104.11	88.196	0.443093	151.741	101.672	84.258	0.449375	155.455	102.008	85.473	0.453306	157.59	108.558	94.237	0.437282	149.818	92.271	79.249	0.466232	126.876	74.527	59.812	0.485715	53.324	31.66	24.008	0.489247	65556	767.475	19.242	18.674	18.346
1	7.757	70.596	60.582	131.178	60.391	56.31	116.701	0.8382	108.429	57.456	43.842	0.517001	133.663	86.503	73.404	0.455302	136.022	87.34	73.563	0.458102	142.13	86.739	72.684	0.471327	142.159	84.773	70.056	0.478669	141.446	89.435	76.011	0.460898	131.247	81.132	67.196	0.469452	121.063	73.237	60.232	0.47563	55.948	32.284	23.404	0.501164	42470	651.966	23.176	22.778	23.596
1	6.545	65.302	59.523	124.825	86.259	92.432	178.691	0.992453	115.135	75.334	60.148	0.459406	150.374	104.967	87.637	0.438436	150.395	102.498	87.159	0.442271	151.743	101.893	86.932	0.445559	148.603	98.964	82.898	0.449678	142.565	98.627	86.949	0.434463	134.444	91.222	80.506	0.439113	124.847	84.189	72.377	0.443643	80.168	52.344	43.124	0.456444	59771	710.631	21.498	20.746	19.787
1	1.343	61.074	62.262	123.336	81.964	37.663	119.627	0.792975	185.611	112.671	87.253	0.481437	188.791	120.3	98.872	0.462765	194.966	136.924	113.973	0.437278	188.794	128.693	105.943	0.445868	182.618	112.903	84.791	0.480179	187.761	116.167	91.157	0.475242	193.371	122.42	99.89	0.465191	201.579	132.371	109.611	0.454456	114.712	50.562	33.468	0.577191	36115	725.199	20.902	20.967	20.2
1	3.911	75.111	88.458	163.569	66.773	77.567	144.34	0.882675	58.739	33.69	26.471	0.49402	94.454	49.339	36.98	0.522501	97.201	51.881	43.161	0.505615	86.242	51.931	46.127	0.467944	79.342	45.438	39.866	0.481894	71.784	43.998	39.007	0.463754	58.298	36.834	32.496	0.456781	44.993	30.195	27.027	0.44018	26.901	16.782	14.365	0.463427	69204	747.741	20.138	19.703	20.439
0	3.033	75.379	59.112	134.491	59.49	77.782	137.272	0.882134	130.994	78.333	59.369	0.487517	147.8	91.94	72.756	0.472966	138.911	85.074	71.571	0.469999	141.965	84.633	69.022	0.480228	149.144	88.453	70.099	0.484712	148.559	87.998	72.574	0.48057	148.775	97.412	81.952	0.45339	134.699	79.562	63.749	0.484511	75.78	37.072	25.813	0.546497	67812	756.059	20.005	19.537	19.932
0	3.056	82.767	73.091	155.858	68.899	54.539	123.438	0.904331	188.035	119.54	91.359	0.471344	183.446	122.385	101.857	0.449967	172.626	114.519	99.128	0.446902	157.706	92.438	72.917	0.488162	166.185	97.572	75.894	0.489282	174.599	105.285	86.847	0.476096	193.122	131.771	111.922	0.442114	197.004	135.917	113.41	0.441385	113.131	52.289	34.168	0.566823	60476	769.094	19.648	19.752	19.56
0	4.421	65.592	77.567	143.159	57.971	75.324	133.295	0.797345	150.043	90.499	66.63	0.488466	153.73	100.263	81.933	0.457631	135.817	84.749	72.511	0.463417	131.287	71.433	58.071	0.503418	138.852	71.71	56.043	0.520815	141.501	79.679	64.094	0.496018	150.209	94.876	80.582	0.461235	155.856	96.067	77.119	0.473666	69.395	34.524	24.68	0.539623	45912	791.355	19.283	19.172	18.82
0	1.483	88.025	64.518	152.543	67.262	79.597	146.859	0.926526	127.774	68.143	49.742	0.520127	162.989	94.12	72.81	0.494027	164.396	95.371	75.594	0.490206	151.495	86.696	68.127	0.494568	158.764	86.421	64.243	0.513089	161.057	91.588	72.987	0.494598	163.397	93.843	75.272	0.491402	140.7	80.253	63.048	0.495421	58.469	29.715	22.878	0.526454	71226	734.246	19.634	20.633	20.847
1	0.397	86.93	59.49	146.42	78.303	77.352	155.655	0.946492	166.366	119.203	93.281	0.439134	157.89	109.244	90.329	0.441696	136.42	84.189	73.045	0.46456	139.041	84.99	71.411	0.47062	152.625	92.64	75.255	0.476179	166.725	111.773	95.903	0.445311	171.136	114.25	97.97	0.446415	174.704	121.198	95.968	0.445821	74.653	35.892	27.679	0.540087	66884	721.017	20.302	20.848	20.991
1	2.707	80.285	74.725	155.01	63.041	82.435	145.476	0.960581	114.068	70.993	56.525	0.472163	140.047	90.189	70.776	0.465254	142.9	93.931	79.473	0.451781	140.266	93.586	78.3	0.449352	146.733	95.688	80.385	0.454555	157.802	110.239	95.436	0.434146	165.796	121.928	108.663	0.418268	139.452	92.334	79.75	0.447627	55.343	34.513	25.525	0.479654	59112	719.803	20.614	20.984	21.167
0	3.404	82.983	77.137	160.12	72.331	62.549	134.88	0.970332	155.783	96.242	64.99	0.491406	143.286	86.667	63.986	0.487468	138.299	80.484	64.892	0.487526	134.262	72.168	55.339	0.512903	151.212	80.542	57.886	0.522069	160.814	98.507	77.761	0.477077	162.241	100.901	80.974	0.471472	156.745	93.977	67.721	0.492223	71.106	32.594	21.782	0.566663	55097	724.278	20.274	21.008	20.913
0	4.708	80.465	62.845	143.31	69.47	88.238	157.708	0.943021	165.98	99.79	72.715	0.490361	171.198	106.603	86.429	0.470027	168.696	111.182	95.349	0.449584	154.811	90.693	74.164	0.484287	162.022	99.126	80.986	0.473563	166.42	104.168	87.13	0.465227	183.608	123.397	106.882	0.443619	188.747	126.927	104.208	0.449524	89.087	45.02	33.042	0.53298	51200	682.302	21.388	22.126	22.206
0	0.893	80.538	82.087	162.625	75.964	74.629	150.593	0.936444	86.352	39.399	29.104	0.557631	112.954	60.54	46.203	0.514135	113.19	54.897	45.013	0.531159	115.29	66.545	56.842	0.483038	138.325	78.764	61.908	0.495794	155.451	95.386	78.858	0.471499	156.113	89.691	70.363	0.493768	122.929	67.901	51.346	0.507602	19.183	14.307	13.509	0.408158	80014	706.086	21.191	21.205	21.353
0	0	85.601	89.78	175.381	92.653	72.541	165.194	0.931071	142.197	75.775	54.136	0.522576	164.72	102.705	86.559	0.465332	168.076	105.87	91.727	0.459635	155.71	86.33	70.432	0.498317	166.192	84.669	63.986	0.52785	174.146	98.564	77.673	0.497016	177.522	103.814	86.353	0.482805	172.939	110.001	90.307	0.463337	72.675	32.195	25.401	0.557876	61017	693	21.123	20.592	20.172
1	0.725	77.186	73.535	150.721	86.245	88.231	174.476	0.950671	122.504	63.648	48.897	0.521185	146.931	97.606	83.719	0.447611	147.692	105.434	95.235	0.423962	152.871	100.815	88.805	0.44635	162.631	100.983	83.448	0.468594	164.252	111.824	96.43	0.440938	150.578	97.22	85.112	0.452308	139.035	90.956	75.828	0.454632	43.275	24.07	19.782	0.496689	43664	711.057	21.368	21.138	20.536
1	3.175	77.186	73.386	150.572	59.601	82.739	142.34	0.996495	128.758	66.589	51.971	0.520617	157.475	95.788	79.661	0.473006	160.972	94.521	82.525	0.476223	144.917	81.844	70.406	0.487662	140.533	72.956	57.926	0.517779	131.944	71.867	60.66	0.498898	114.551	64.462	55.672	0.488105	101.909	56.53	47.229	0.495502	64.165	28.173	22.046	0.560961	57856	686.053	21.872	22.143	22.26
1	4.103	59.901	65.993	125.894	76.608	49.185	125.793	0.841933	113.005	72.033	56.403	0.468044	136.534	85.759	70.069	0.467003	141.726	92.402	79.41	0.452022	136.305	85.992	72.067	0.463049	129.844	73.651	57.214	0.498042	122.661	74.883	61.83	0.472912	107.343	61.5	52.454	0.485063	92.575	54.695	46.785	0.477055	45.789	27.022	22.305	0.481402	40300	712.827	21.426	21.279	20.856
0	2.084	78.949	64.319	143.268	69.341	66.371	135.712	0.995426	149.505	96.852	71.245	0.470731	162.567	114.557	98.339	0.432977	155.715	111.273	97.846	0.426811	149.346	97.54	82.805	0.452988	149.378	95.544	76.106	0.465311	148.326	96.911	79.066	0.457369	162.344	113.446	97.357	0.435067	164.623	116.022	96.596	0.436387	79.503	44.239	31.08	0.513512	44638	687.455	21.72	22.179	22.244
0	0.432	84.049	93.741	177.79	97.345	83.367	180.712	0.839686	66.062	34.855	27.57	0.514153	100.328	56.409	45.305	0.49657	126.074	83.007	74.662	0.444325	129.441	83.672	72.255	0.453593	131.244	78.949	64.052	0.478565	126.409	77.716	67.13	0.466015	114.752	69.465	60.721	0.468494	87.602	49.074	40.588	0.494189	24.369	17.358	15.425	0.426389	42810	663.019	22.111	20.988	20.124
0	8.25	64.423	96.389	160.812	67.668	78.259	145.927	0.945298	154.785	89.495	67.981	0.495691	166.103	104.143	88.284	0.463289	167.626	106.693	91.599	0.458097	163.929	98.332	81.11	0.477411	164.77	96.558	76.844	0.487237	166.241	106.857	90.396	0.457342	168.807	107.996	92.752	0.456785	165.993	99.749	81.778	0.47765	85.311	42.019	29.362	0.54445	79267	745.716	20.329	19.459	20.323
1	6.544	72.048	73.091	145.139	52.028	68.647	120.675	0.927329	143.472	95.419	79.125	0.451147	169.627	114.366	93.253	0.449646	163.949	111.907	93.425	0.443968	161.32	108.145	88.837	0.450235	155.179	96.59	73.432	0.477179	142.34	95.303	80.93	0.446805	131.987	93.946	85.338	0.424026	128.79	90.551	81.499	0.428101	100.813	76.574	66.031	0.414156	72664	745.859	20.367	20.479	19.982
1	2.399	73.091	83.83	156.921	88.002	63.631	151.633	0.945411	154.805	97.924	77.184	0.46923	164.946	112.152	97.348	0.440507	166.371	123.328	112.514	0.413639	157.795	107.319	94.092	0.439288	162.946	104.966	89.852	0.455457	168.673	117.764	104.307	0.431671	171.764	123.241	109.936	0.42417	173.503	121.251	102.852	0.436369	88.176	44.206	31.152	0.539191	72232	740.649	20.539	20.155	19.172
1	0.833	72.397	68.899	141.296	86.698	90.664	177.362	0.924533	101.341	57.235	45.563	0.496431	136.118	83.091	66.332	0.476702	143.485	97.056	84.228	0.441806	142.292	89.529	75.154	0.46353	148.56	90.139	74.181	0.474815	148.203	97.786	84.355	0.448632	146.875	99.252	86.248	0.441895	118.936	71.039	57.018	0.481536	46.309	29.665	26.055	0.453881	41084	688.073	22.207	22.051	21.027
0	1.84	77.352	77.352	154.704	68.727	86.723	155.45	0.964064	156.293	93.072	69.502	0.490151	174.099	109.773	88.278	0.467819	174.337	112.76	97.313	0.453518	161.643	100.998	86.005	0.463631	159.645	89.439	68.307	0.502992	156.425	91.945	75.393	0.483147	159.896	96.967	78.845	0.476295	171.866	110.491	87.696	0.464436	84.007	38.285	29.57	0.55318	71320	716.369	20.959	21.157	21.425
0	4.966	72.672	83.83	156.502	78.949	76.178	155.127	0.884518	122.26	61.65	43.088	0.538595	148.552	88.797	65.837	0.48997	164.38	108.261	90.412	0.452771	162.716	101.284	84.099	0.467442	153.479	83.606	63.49	0.510618	141.317	80.425	64.082	0.49442	134.538	74.171	57.682	0.50504	136.864	75.135	54.05	0.514432	68.16	34.867	26.828	0.524893	50254	635.385	23.825	23.599	23.112
0	2.506	71.912	60.173	132.085	64.224	96.799	161.023	0.891647	130.272	77.838	60.313	0.485324	129.749	78.375	62.959	0.478632	114.352	68.406	59.102	0.472802	115.393	66.255	56.019	0.485524	131.973	75.764	60.838	0.491382	157.608	100.162	85.141	0.459618	172.549	115.964	99.218	0.445022	164.186	106.082	85.814	0.46109	55.959	32.368	27.327	0.483848	61332	754.722	20.156	19.583	20.107
1	2.934	75.858	63.337	139.195	80.538	80.502	161.04	0.878454	212.648	121.813	85.976	0.505779	217.786	133.281	105.716	0.476782	207.276	125.788	105.597	0.47252	195.239	122.24	102.487	0.464892	188.836	112.664	86.509	0.486679	196.828	121.921	101.839	0.467983	199.482	114.827	95.517	0.486748	216.691	134.046	105.413	0.475043	110.602	40.176	26.234	0.624828	44816	722.947	20.924	20.884	20.549
1	6.843	58.018	65.592	123.61	68.281	70.523	138.804	0.926242	146.042	72.738	50.523	0.542296	167.122	96.513	72.53	0.497143	178.703	121.617	102.885	0.443206	172.581	109.762	90.516	0.462859	167.964	95.586	70.454	0.50288	168.343	104.53	84.737	0.470745	162.13	97.735	78.652	0.478942	159.798	93.335	68.699	0.496526	80.956	34.951	26.984	0.566558	53788	730.201	20.843	20.595	20.698
1	1.761	68.443	55.514	123.957	94.874	105.313	200.187	0.975688	110.002	64.42	48.116	0.494307	132.057	86.212	69.161	0.459441	126.037	81.817	69.677	0.454137	126.794	79.608	65.883	0.465666	135.048	79.408	60.301	0.491518	148.481	94.699	77.74	0.462673	135.746	88.319	72.926	0.457071	132.794	91.111	73.06	0.447171	50.764	32.767	24.873	0.468285	61724	683.323	22.454	21.564	19.83
0	1.393	89.561	58.508	148.069	75.641	77.567	153.208	0.980826	177.51	105.305	74.995	0.496101	181.352	117.577	94.015	0.461521	168.618	110.743	92.782	0.4531	166.041	98.712	79.741	0.481985	176.656	104.745	79.393	0.489631	183.446	113.472	91.336	0.47249	191.202	126.075	107.078	0.450571	187.21	121.942	98.725	0.458986	118.65	49.416	29.999	0.599046	52048	699.207	20.687	21.609	21.543
0	3.116	71.496	65.41	136.906	84.906	60.774	145.68	0.933069	152.361	97.293	73.356	0.471691	174.779	121.863	103.646	0.436633	163.258	109.361	92.541	0.447086	151.727	99.939	84.408	0.451469	150.124	95.644	77.924	0.463787	155.54	103.212	88.026	0.448529	167.084	117.432	102.632	0.431577	167.991	114.156	93.454	0.447259	101.334	59.307	44.742	0.49339	46860	643.952	23.694	23.707	22.179
0	7.936	71.01	76.393	147.403	72.121	101.482	173.603	0.904889	112.123	72.777	55.059	0.467259	126.699	85.506	71.645	0.446359	138.893	100.01	88.636	0.42405	132.862	88.278	75.827	0.447397	131.914	85.417	71.873	0.456128	137.773	94.228	82.81	0.437637	145.918	102.497	88.336	0.433311	130.304	90.999	75.752	0.438653	100.912	55.171	38.064	0.519771	48742	666.381	22.587	22.891	22.444
1	3.53	71.218	61.372	132.59	63.435	81.371	144.806	0.932126	166.967	109.417	85.221	0.461739	180.687	127.93	109.429	0.432218	163.579	118.17	106.566	0.421253	145.991	93.633	78.794	0.458489	147.762	91.944	76.043	0.467973	160.217	109.924	95.408	0.438291	174.42	124.216	109.052	0.427827	186.112	132.502	115.064	0.429148	90.47	41.613	26.939	0.568915	58222	763.448	19.913	19.475	20.011
1	3.652	70.731	78.949	149.68	104.409	70.523	174.932	0.95922	111.324	50.871	37.118	0.558539	135.282	69.484	52.768	0.525298	140.216	83.506	69.748	0.477786	146.512	85.894	70.078	0.484363	163.028	91.237	68.351	0.505331	164.209	102.116	85.063	0.467315	148.931	87.27	70.904	0.484951	136.109	73.739	55.387	0.513164	38.169	22.548	18.818	0.479902	55304	706.435	21.527	21.508	17.505
1	4.248	58.018	73.598	131.616	69.136	80.03	149.166	0.836043	183.331	112.377	86.305	0.479908	188.492	128.301	110.408	0.441226	183.866	124.585	107.756	0.441766	165.222	101.466	84.702	0.470196	161.024	92.048	71.668	0.495855	169.435	107.388	91.805	0.459637	184.846	120.938	102.797	0.45241	192.831	125.529	104.446	0.456074	107.016	46.859	30.491	0.580454	53630	729.003	20.78	20.77	20.927
0	11.016	59.412	62.549	121.961	64.811	80.248	145.059	0.836757	136.6	80.754	59.988	0.492533	152.081	96.76	81.143	0.460874	133.84	86.709	74.763	0.453216	108.338	61.026	51.63	0.490231	95.193	50.573	42.198	0.506443	73.01	41.406	37.512	0.480557	77.311	43.749	39.551	0.481356	107.664	60.296	48.367	0.497691	67.575	36.551	28.216	0.510609	43391	727.404	21.051	19.821	20.861
0	1.537	61.565	52.646	114.211	82.902	72.121	155.023	0.962637	153.647	74.88	48.912	0.553805	175.972	99.66	75.434	0.50125	169.14	95.492	74.379	0.498922	156.945	84.265	65.132	0.51232	171.52	96.259	71.193	0.506	184.561	109.476	85.024	0.48689	178.072	107.908	86.407	0.478191	172.32	103.791	79.36	0.484765	80.49	34.617	25.856	0.571001	45384	671.241	22.765	21.761	21.748
0	2.648	84.706	67.295	152.001	90	60.582	150.582	0.93773	154.261	90.609	65.742	0.496636	173.417	112.208	95.246	0.455317	174.271	120.49	104.664	0.436305	161.602	100.695	83.275	0.467636	161.658	91.511	70.843	0.498926	172.575	110.597	92.687	0.459148	174.787	110.072	94.583	0.460642	177.646	114.718	94.112	0.459656	95.728	46.309	31.926	0.550278	61443	692.739	20.892	21.92	20.441
0	0.667	76.923	55.639	132.562	79.636	91.983	171.619	0.94903	147.751	84.746	56.192	0.5118	173.35	107.077	78.39	0.483115	162.299	93.522	72.622	0.494147	133.566	79.25	61.712	0.48653	120.866	59.505	44.856	0.536641	126.221	67.381	52.386	0.513119	124.933	65.714	52.078	0.51471	120.913	64.794	47.306	0.518911	60.329	29.235	22.094	0.540302	64366	773.052	19.554	18.882	19.455
1	2.678	66.571	76.178	142.749	82.957	53.484	136.441	0.93318	145.763	93.749	67.731	0.474423	154.799	91.509	68.514	0.491703	140.276	82.753	65.554	0.486085	127.116	69.146	51.309	0.513453	119.449	58.86	41.08	0.544462	102.022	54.263	42.78	0.512506	75.885	43.494	37.326	0.484254	92.364	52.55	40.84	0.497238	67.359	36.387	27.285	0.514069	53807	727.795	21.063	20.828	20.182
1	3.611	75.111	64.518	139.629	88.678	95.294	183.972	0.901146	141.121	80.461	55.355	0.509578	151.549	92.713	70.601	0.481317	149.824	94.014	79.702	0.463077	155.286	91.206	74.526	0.48373	158.81	87.703	67.635	0.505526	163.369	98.735	80.868	0.476333	154.609	95.201	78.024	0.471608	145.812	89.611	66.423	0.483068	88.659	39.552	24.913	0.579001	45248	714.419	21.079	21.155	19.724
1	0.941	75.591	74.205	149.796	63.337	54.182	117.519	0.964943	153.142	92.48	67.56	0.488987	166.254	107.022	88.76	0.45922	158.155	98.893	84.411	0.463174	134.616	72.578	57.05	0.509438	119.498	56.167	43.044	0.546379	113.063	59.946	51.258	0.504145	124.468	69.692	59.388	0.490905	142.977	89.595	74.71	0.465296	96.517	44.299	30.739	0.562601	50394	670.09	22.634	22.775	22.868
1	0.85	71.704	102.171	173.875	83.367	74.784	158.151	0.918969	152.919	92.19	65.941	0.491622	157.34	98.984	75.795	0.473746	168.997	113.322	95.356	0.447467	155.68	101.615	82.853	0.457683	154.843	92.327	69.324	0.489245	159.115	100.551	81.151	0.466863	163.773	101.513	80.383	0.473786	162.298	97.79	73.395	0.486675	84.215	44.776	33.98	0.516748	58180	741.082	20.605	17.892	19.873
0	3.054	75.111	73.174	148.285	82.493	65.611	148.104	0.980816	106.283	57.411	45.309	0.508524	128.6	74.661	60.546	0.487478	124.467	64.87	53.02	0.513569	116.935	64.513	54.084	0.496472	119.903	63.13	49.902	0.514749	128.888	72.356	58.905	0.495439	133.307	75.889	61.435	0.492578	111.049	58.291	45.663	0.5165	36.886	24.305	21.14	0.448021	53656	732.04	20.839	20.575	20.497
0	0.988	86.685	97.785	184.47	83.175	91.542	174.717	0.950499	109.833	53.59	40.107	0.53964	118.465	61.939	46.408	0.522305	131.534	76.104	61.263	0.489154	129.512	72.454	56.476	0.501126	147.668	81.777	61.537	0.507482	168.267	110.022	88.277	0.459036	173.403	113.946	94.354	0.454288	148.735	93.868	70.688	0.47475	44.602	21.566	16.071	0.542346	77312	754.112	19.219	18.106	19.629
0	4.492	64.612	75.591	140.203	78.949	71.912	150.861	0.967616	65.271	33.564	28.942	0.51082	86.762	42.669	35.534	0.525942	89.218	45.378	38.06	0.516738	98.343	52.425	44.946	0.502483	116.481	58.591	47.314	0.523778	130.489	73.788	60.753	0.492356	123.455	65	51.902	0.513632	110.739	59.78	47.013	0.50907	19.244	16.439	17.687	0.360577	59102	753.314	20.289	20.283	19.705
0	7.808	67.262	104.036	171.298	84.706	87.347	172.053	0.964541	95.527	46.448	35.061	0.539591	130.311	73.512	55.43	0.50264	160.369	106.276	89.919	0.449762	170.45	108.67	89.858	0.461952	174.866	99.365	76.985	0.497887	162.83	97.909	78.029	0.480653	150.449	94.339	77.23	0.467207	126.838	68.067	51.558	0.514633	53.594	29.318	23.805	0.502207	49226	603.596	25.212	22.231	22.906
1	9.522	61.863	65.393	127.256	73.091	82.739	155.83	0.873751	144.396	83.098	58.74	0.504468	162.481	100.051	78.113	0.47698	160.308	99.915	83.87	0.465886	157.566	95.055	80.597	0.472862	164.251	100.7	82.339	0.472951	167.89	111.918	97.207	0.445314	168.663	111.569	96.194	0.448064	166.967	106.009	85.494	0.465777	75.853	39.209	29.936	0.523131	43857	634.745	24.142	23.948	23.319
1	2.591	85.163	84.268	169.431	73.027	68.405	141.432	0.990546	87.291	38.801	30.013	0.559181	121.686	59.939	45.273	0.536303	134.661	77.578	60.974	0.492879	135.996	77.974	63.547	0.490046	163.07	97.064	73.791	0.488343	175.895	117.813	96.6	0.450657	153.478	87.537	68.822	0.495351	137.884	76.816	56.951	0.507578	29.388	20.706	19.594	0.421708	75644	663.678	21.752	22.364	22.831
0	2.115	67.954	84.726	152.68	87.568	75.75	163.318	0.963344	161.247	94.089	69.544	0.496328	180.699	111.979	94.92	0.466202	179.312	108.058	92.33	0.472247	163.555	88.967	71.187	0.505253	168.967	86.272	64.081	0.529146	182.238	106.17	86.034	0.486692	189.403	122.745	105.976	0.452983	191.028	123.571	104.179	0.456156	94.651	46.922	33.451	0.540789	56760	677.461	22.641	21.907	20.98
0	4.468	74.842	68.281	143.123	99.03	101.051	200.081	0.975008	168.251	106.721	79.548	0.474588	176.275	122.268	98.628	0.443826	169.456	109.143	91.483	0.457888	164.304	99.102	80.26	0.478092	159.707	93.491	72.149	0.490882	158.426	96.948	78.639	0.474311	166.473	106.539	88.691	0.460248	171.36	111.764	86.691	0.463367	105.076	50.219	32.131	0.560627	43683	757.302	19.818	19.907	17.246
0	4.274	88.258	74.511	162.769	80.719	65.209	145.928	0.967249	108.348	46.951	33.915	0.572621	126.207	65.368	48.718	0.525221	145.596	80.335	63.199	0.503566	141.077	80.338	65.225	0.492175	149.604	79.715	60.039	0.51702	160.51	98.898	81.266	0.471154	164.581	102.259	84.076	0.469004	140.787	77.744	55.368	0.514011	39.526	22.048	18.651	0.492689	45964	670.866	21.064	22.623	21.814
1	6.053	51.546	88.238	139.784	48.918	60.474	109.392	0.870283	121.474	73.378	57.552	0.481268	145.733	94.314	77.1	0.459512	158.003	104.791	86.936	0.451786	160.256	108.498	90.2	0.446453	166.498	112.019	89.334	0.452623	159.103	109.605	92.798	0.440112	153.099	105.618	89.755	0.439344	140.972	92.63	78.331	0.45193	63.501	36.782	27.347	0.49754	41669	749.177	19.84	19.851	19.426
1	2	72.962	72.881	145.843	81.119	82.902	164.021	0.925527	179.123	113.394	85.932	0.473308	182.809	124.597	106.83	0.441316	175.405	120.546	106.274	0.436087	168.926	105.779	87.376	0.466542	165.189	97.575	75.273	0.488671	166.927	105.281	88.937	0.462216	181.107	121.64	104.281	0.44495	189.25	126.68	105.787	0.448761	117.566	46.476	29.206	0.608369	57332	716.436	21.102	21.398	20.572
1	5.503	82.057	92.203	174.26	68.199	69.829	138.028	0.910299	145.489	81.799	59.381	0.507516	161.118	104.553	84.564	0.460028	158.235	101.277	87.459	0.456047	163.291	99.1	79.543	0.477551	164.222	94.669	71.471	0.497097	145.153	87.211	69.768	0.480429	136.658	80.387	65.326	0.483966	133.485	77.821	59.545	0.492836	68.68	31.188	21.915	0.563954	43252	740.412	19.639	19.701	20.379
1	2.026	74.899	68.281	143.18	83.175	58.508	141.683	0.95076	179.139	126.981	105.908	0.434774	198.758	147.068	129.694	0.41798	191.042	139.129	126.983	0.417894	194.788	141.21	127.323	0.420417	186.406	123.869	108.369	0.445261	175.718	117.908	102.876	0.443171	164.073	110.958	96.581	0.441517	173.394	123.744	105.462	0.430686	115.761	77.88	61.508	0.4537	60631	735.46	20.6	20.622	20.014
0	5.057	81.404	62.751	144.155	72.264	74.899	147.163	0.9919	121.747	71.554	55.833	0.488681	150.834	93.299	75.872	0.471349	145.197	92.718	79.966	0.456765	136.867	82.058	67.316	0.478153	125.678	66.841	52.672	0.512572	107.069	56.159	46.816	0.509746	97.775	49.985	42.019	0.515205	95.662	52.571	42.954	0.500358	46.341	24.787	20.642	0.504969	42231	714.782	20.443	21.079	21.036
0	2.738	88.683	70.376	159.059	77.614	76.23	153.844	0.911032	104.651	59.519	45.211	0.499811	108.38	63.962	49.426	0.488709	123.651	80.536	65.264	0.4589	133.091	85.47	67.104	0.465899	155.262	101.54	80.376	0.460475	172.961	120.77	101.324	0.437815	154.862	100.799	86.799	0.452205	142.104	93.556	74.923	0.45754	73.199	38.961	28.974	0.518649	56448	711.812	19.969	21.338	21.07
0	5.711	77.567	73.301	150.868	67.091	71.565	138.656	0.922672	171.999	112.572	83.693	0.467054	181.263	122.397	100.656	0.44832	182.48	128.427	112.513	0.430967	159.626	101.893	83.789	0.462271	169.26	108.301	88.315	0.462616	180.628	121.695	105	0.443452	190.677	134.711	117.905	0.430138	191.796	135.077	112.169	0.436851	105.177	59.964	39.482	0.514004	64326	733.641	20.17	20.832	20.672
1	2.688	72.121	75.964	148.085	56.432	61.46	117.892	0.939571	171.474	104.133	76.124	0.487515	179.552	113.486	91.086	0.467432	184.665	127.012	110.662	0.437244	165.511	106.812	90.386	0.456319	165.789	97.275	75.661	0.48945	171.801	110.06	92.955	0.458361	184.04	122.844	103.554	0.448399	185.877	125.041	101.37	0.450843	106.865	46.58	31.118	0.579016	45718	703.774	21.59	21.578	21.408
1	3.548	91.093	86.894	177.987	104.409	76.823	181.232	0.839133	100.362	58.646	45.367	0.491068	127.945	79.418	62.846	0.473504	131.57	77.162	64.731	0.481125	133.561	77.325	64.399	0.485174	137.345	74.728	58.324	0.507938	142.545	93.009	79.957	0.451791	130.409	80.995	69.854	0.463663	102.914	62.415	51.501	0.47463	50.143	31.379	24.736	0.471899	53868	630.208	22.927	22.229	20.686
1	4.418	77.614	68.076	145.69	71.01	86.259	157.269	0.959073	134.564	78.319	56.722	0.499115	161.258	101.57	82.063	0.467562	163.883	103.828	89.415	0.458894	147.675	92.257	76.753	0.466315	143.595	82.417	64.764	0.493834	152.168	93.528	76.886	0.471719	155.026	95.772	78.96	0.470121	154.118	95.709	74.981	0.47449	60.822	33.019	25.652	0.509001	53644	701.083	21.25	21.674	21.698
1	7.177	81.839	76.23	158.069	67.993	90	157.993	0.886393	118.961	64.308	49.38	0.511333	144.906	84.517	69.426	0.48488	155.507	93.623	79.324	0.473451	152.094	91.327	75.373	0.477092	150.193	84.031	63.336	0.504749	135.418	79.119	65.62	0.483365	133.211	72.929	59.627	0.501232	123.629	67.147	53.733	0.505621	51.006	28.593	23.17	0.496317	39418	680.331	21.086	22.504	22.171
1	6.34	69.624	93.741	163.365	59.68	71.635	131.315	0.901078	187.468	134.771	114.827	0.428924	188.038	137.33	120.726	0.421521	180.155	135.607	122.209	0.41134	154.283	113.237	101.902	0.417633	145.19	103.309	91.14	0.427483	143.132	102.25	90.635	0.425967	150.646	104.88	90.087	0.435881	176.303	120.914	102.277	0.441316	132.949	96.697	70.015	0.443665	52714	751.597	20.225	19.384	20.15
0	6.297	66.484	82.274	148.758	60.063	88.017	148.08	0.885003	134.12	80.945	63.875	0.48082	156.938	101.471	84.059	0.458256	154.447	102.957	88.163	0.446938	145.168	90.636	73.9	0.468731	151.401	91.88	73.619	0.477756	143.844	91.138	75.07	0.463935	143.273	86.429	70.522	0.47722	137.396	85.589	70.414	0.468291	81.738	47.222	33.453	0.503273	72026	738.456	20.63	20.507	20.457
1	0.775	71.081	69.96	141.041	79.205	92.653	171.858	0.885423	108.314	53.828	40.4	0.534773	138.219	76.665	58.819	0.504996	137.724	84.143	71.432	0.469569	140.093	82.885	67.972	0.481502	147.872	81.602	63.871	0.504089	148.037	87.04	70.301	0.484766	133.217	75.273	61.189	0.493984	109.358	58.366	47.343	0.508483	44.741	24.882	20.29	0.497603	41352	665.061	23.123	22.97	22.58
1	4.565	59.647	71.496	131.143	41.56	100.795	142.355	0.96807	179.201	133.869	118.435	0.415293	194.351	145.451	129.211	0.414383	179.992	132.132	117.212	0.419233	178.611	128.735	110.457	0.427501	181.435	126.687	107.991	0.436023	175.567	127.361	111.89	0.423239	171.752	126.046	111.865	0.419252	163.791	120.847	109.229	0.415854	137.491	103.615	90.089	0.415136	47873	791.511	18.822	19.249	16.987
1	5.988	58.436	61.372	119.808	64.717	72.751	137.468	0.86659	93.871	54.289	43.262	0.490388	123.582	76.568	62.195	0.471067	126.979	81.095	69.039	0.458221	129.89	76.664	65.299	0.477795	139.259	77.165	61.51	0.501051	137.155	80.716	68.406	0.479099	134.022	83.595	70.582	0.465033	112.549	64.131	51.93	0.492319	49.164	29.049	23.523	0.483251	36588	699.818	21.914	21.268	21.779
[truncated: 6 more columns]

## Sheet: 2
M0F1	PMR	ST-RA	IT-RA	T-RA	ST-VA	IT-VA	T-VA	Ovality	T-R	T-G	T-B	T-TFI	IT-R	IT-G	IT-B	IT-TFI	I-R	I-G	I-B	I-TFI	IN-R	IN-G	IN-B	IN-TFI	N-R	N-G	N-B	N-TFI	SN-R	SN-G	SN-B	SN-TFI	S-R	S-G	S-B	S-TFI	ST-R	ST-G	ST-B	ST-TFI	Area9-R	Area9-G	Area9-B	Area9-TFI	Optic-disc-area	ODF	STAFA	ITAFA	STVFA
0	7.472	76.809	110.136	186.945	88.238	90	178.238	0.890437	144.857	80.577	54.264	0.517905	164.121	104.585	78.013	0.473355	166.378	108.18	86.819	0.4604	153.187	96.002	74.71	0.472947	142.753	82.211	58.076	0.504356	133.388	78.787	60.49	0.489201	142.212	84.822	64.772	0.487351	151.176	91.158	63.662	0.494046	86.423	41.087	25.424	0.5651	57877	738.268	20.174	17.432	18.712
0	1.899	55.582	55.582	111.164	57.529	42.51	100.039	0.938256	138.807	81.906	60.59	0.493443	157.86	103.519	86.14	0.454249	134.738	83.381	66.36	0.473631	119.871	65.388	52.873	0.50338	110.344	54.308	41.788	0.534509	88.286	43.778	36.176	0.524762	87.702	45.284	36.463	0.517572	105.65	54.756	41.996	0.521981	60.952	28.388	19.633	0.559331	49924	724.398	20.721	20.334	20.777
1	5.222	41.424	60.69	102.114	60.255	38.108	98.363	0.89268	158.424	94.39	64.519	0.499236	162.091	93.969	71.623	0.494658	146.312	79.327	58.429	0.51506	137.088	69.846	50.961	0.531565	139.458	71.636	51.47	0.531139	130.031	67.872	51.276	0.521838	139.494	75.78	57.518	0.511357	159.361	88.967	66.219	0.506637	77.362	35.827	25.333	0.558482	64792	747.101	19.445	19.782	20.14
1	2.726	74.055	48.145	122.2	67.38	82.117	149.497	0.946462	177.309	97.443	62.923	0.525088	192.472	124.088	97.607	0.464721	181.11	114.369	92.858	0.466373	173.321	101.331	77.693	0.491907	169.111	91.712	64.893	0.519198	171.537	101.398	78.544	0.488043	181.064	113.854	91.789	0.46822	189.1	116.143	87.786	0.481135	105.533	44.193	23.272	0.610024	70544	672.761	22.863	21.406	22.709
1	2.302	74.055	68.199	142.254	81.119	58.736	139.855	0.888023	118.853	72.552	54.271	0.483779	136.204	88.717	71.438	0.459591	145.071	103.847	89.731	0.428382	137.681	91.942	78.694	0.446557	138.456	88.948	70.786	0.464321	136.356	90.773	76.375	0.449272	132.976	87.293	73.752	0.452267	135.325	90.038	71.285	0.45618	61.912	36.935	26.793	0.492773	73133	796.643	19.116	18.851	18.552
0	7.53	61.113	82.875	143.988	72.962	74.667	147.629	0.832361	163.169	105.56	79.098	0.46911	165.568	109.013	88.202	0.456383	145.592	87.488	72.262	0.476816	120.284	67.145	55.354	0.495438	108.535	58.865	49.132	0.501242	121.593	73.157	62.968	0.471806	135.125	81.525	67.602	0.47537	158.877	100.107	77.025	0.472836	69.525	35.648	23.702	0.539476	52530	702.054	22.171	21.404	21.21
0	8.427	62.65	77.471	140.121	74.055	62.241	136.296	0.972657	131.678	91.07	69.782	0.450135	156.098	113.51	92.844	0.430672	155.124	116.443	99.923	0.417572	142.223	102.39	87.202	0.428621	128.723	87.683	72.24	0.445955	122.864	85.098	70.67	0.440954	124.397	81.722	65.751	0.457561	123.931	83.079	65.6	0.454609	100.348	67.565	48.929	0.46277	61451	655.073	23.422	23.19	22.712
0	4.086	63.825	20.659	84.484	81.995	54.36	136.355	0.848183	143.444	91.991	62.862	0.480876	152.32	95.593	70.077	0.479009	153.381	92.596	72.671	0.481349	146.343	85.171	66.204	0.491549	140.509	76.248	54.318	0.51834	142.189	77.498	57.993	0.512061	139.718	84.712	64.637	0.483341	147.632	96.062	70.76	0.469487	114.938	54.661	31.337	0.572013	46420	673.712	22.972	9.955	21.462
0	2.793	60.69	54.36	115.05	75.75	83.758	159.508	0.953248	126.169	85.149	61.566	0.462354	161.417	120.943	97.4	0.42505	158.408	115.688	95.121	0.429038	157.311	114.177	91.372	0.433531	147.967	102.639	80.635	0.446705	142.319	97.035	79.226	0.446729	135.943	89.943	71.371	0.457325	131.39	89.974	70.01	0.450932	84.975	55.392	40.92	0.468732	49070	656.78	23.158	23.04	23.179
1	1.302	66.571	58.276	124.847	76.809	87.357	164.166	0.878958	174.731	116.381	90.282	0.458138	178.802	118.669	97.426	0.452781	177.848	116.694	97.788	0.453312	169.362	108.996	90.344	0.459347	159.394	95.799	73.988	0.484214	171.743	110.091	90.981	0.460665	177.047	115.088	95.635	0.456577	180.482	119.729	95.376	0.456238	109.857	51.926	29.617	0.573966	58646	704.182	21.804	21.058	21.595
1	10.697	62.65	79.38	142.03	76.399	67.38	143.779	0.945282	132.733	82.122	60.646	0.481788	157.895	107.963	87.469	0.446881	160.392	113.623	97.847	0.431321	152.673	96.54	80.142	0.463551	152.114	90.181	71.754	0.484364	149.503	90.771	75.51	0.473434	150.643	95.271	79.941	0.462301	137.577	87.822	67.85	0.469147	69.92	35.883	25.278	0.533411	66757	732.732	20.826	20.821	19.495
1	9.407	57.265	71.003	128.268	66.571	64.231	130.802	0.885565	171.729	116.181	88.982	0.455645	179.942	115.372	97.2	0.458435	172.833	106.929	89.299	0.468305	169.558	101.747	83.145	0.478369	164.997	89.863	69.761	0.508276	159.744	96.025	78.426	0.477996	162.391	100.507	84.034	0.468077	168.149	107.604	87.723	0.462614	101.17	40.572	23.952	0.610583	52895	685.215	22.868	21.977	22.2
0	5.136	81.254	92.643	173.897	71.288	82.983	154.271	0.894107	152.212	80.384	58.812	0.522333	172.455	100.554	77.521	0.491984	173.89	104.365	86.62	0.476574	146.345	83.578	65.417	0.495514	138.31	70.15	53.173	0.528641	132.917	71.998	56.88	0.507714	139.985	75.001	58.534	0.511791	155.565	84.877	63.462	0.511889	58.319	32.398	24.361	0.506778	61322	714.871	20.604	20.284	21.283
0	6.072	66.571	60.69	127.261	62.241	71.288	133.529	0.817602	192.648	109.522	78.049	0.506676	193.112	109.779	84.188	0.498896	194.347	106.352	76.453	0.515302	168.613	87.12	62.814	0.529319	153.454	81.449	58.678	0.522697	145.639	84.828	65.529	0.49203	152.631	89.064	69.088	0.491118	181.024	103.179	75.952	0.502628	108.087	39.562	23.815	0.630377	44777	756.243	20.209	19.415	19.909
1	2.656	62.65	75.75	138.4	70.168	69.647	139.815	0.979439	118.03	64.586	46.387	0.515408	140.911	86.446	65.227	0.481609	144.813	88.532	69.725	0.47782	149.633	90.763	72.149	0.478757	155.331	89.558	66.626	0.498631	151.374	92.773	73.977	0.475833	144.749	84.797	65.639	0.490367	136.98	78.724	57.052	0.502207	53.123	32.027	24.21	0.485763	64074	776.835	19.566	19.532	19.489
1	6.009	66.915	21.801	88.716	57.529	82.983	140.512	0.880865	101.13	54.615	40.924	0.514214	113.134	65.276	51.058	0.493027	113.222	67.463	56.309	0.477742	114.315	65.438	54.356	0.488298	120.151	68.529	54.431	0.494223	116.356	69.879	58.338	0.475752	117.97	74.546	62.853	0.461959	113.605	64.991	51.273	0.494216	48.996	26.285	17.785	0.526465	62158	764.199	20.276	7.771	19.812
1	3.977	73.217	66.571	139.788	66.915	54.36	121.275	0.999997	130.081	70.512	48.045	0.523174	156.541	95.729	71.713	0.483177	161.115	98.193	77.716	0.478052	151.827	88.965	68.767	0.490462	146.46	84.061	60.552	0.503173	139.975	84.694	65.766	0.481949	127.858	71.34	54.52	0.503937	127.697	70.966	51.051	0.511373	68.187	27.056	17.192	0.606457	68678	749.805	20.364	20.251	20.708
0	3.26	71.565	61.113	132.678	55.081	79.216	134.297	0.999996	125.772	64.695	41.739	0.54164	147.841	88.895	67.596	0.485789	160.117	100.22	79.53	0.471117	158.848	94.731	73.083	0.486276	160.989	95.707	70.265	0.49238	156.922	95.063	73.265	0.482466	158.005	97.424	73.807	0.479914	145.99	80.916	57.106	0.514028	69.559	31.852	20.323	0.571402	49812	633.024	24.464	24.511	23.87
0	8.561	68.523	63.048	131.571	61.876	74.055	135.931	0.894107	139.909	98.068	74.3	0.448029	161.538	115.961	91.977	0.437208	153.448	106.08	84.372	0.446199	150.672	102.03	81.045	0.451456	125.562	79.848	60.959	0.471384	102.61	65.376	55.73	0.458662	97.139	66.802	58.832	0.436045	120.859	84.97	65.578	0.445305	78.807	35.991	26.222	0.558836	61322	752.383	20.223	19.8	20.462
0	3.664	64.612	79.216	143.828	26.565	66.218	92.783	0.842343	131.846	85.814	67.09	0.463024	141.829	95.114	79.012	0.44889	151.028	104.376	92.596	0.433989	148.777	101.611	86.516	0.441601	140.676	91.5	76.114	0.456311	139.34	95.288	83.243	0.438354	130.792	84.612	73.531	0.452669	129.928	81.74	68.094	0.464423	72.295	39.107	26.619	0.523797	61085	813.663	18.699	18.334	12.49
1	0.623	64.983	38.108	103.091	56.31	62.65	118.96	0.880394	121.281	65.212	48.389	0.516349	128.691	65.614	48.647	0.529697	139.042	63.984	43.878	0.563142	129.547	60.343	43.805	0.554342	122.932	58.772	44.932	0.54242	126.186	68.581	54.497	0.506234	127.725	69.412	53.32	0.509968	130.513	70.843	52.877	0.51336	43.805	24.892	17.949	0.505563	63986	736.043	21.018	16.903	19.982
1	3.991	27.35	33.69	61.04	64.612	81.119	145.731	0.967943	175.486	100.328	68.024	0.510374	186.221	122.064	96.291	0.460287	177.952	116.224	95.26	0.456948	169.505	99.056	77.279	0.490125	171.978	90.222	64.57	0.526297	171.83	100.041	79.549	0.488959	179.631	112.338	89.412	0.471001	187.29	122.975	96.08	0.460914	102.796	38.431	23.146	0.625383	58071	689.672	16.234	15.487	22.255
1	1.627	68.523	48.731	117.254	69.027	59.931	128.958	0.604962	162.014	92.237	64.981	0.507512	167.079	100.657	80.055	0.480401	156.72	93.687	73.126	0.484402	152.571	84.998	64.429	0.505205	162.902	87.107	61.352	0.523193	159.148	90.459	68.652	0.500058	160.635	96.084	76.135	0.482599	167.586	103.066	80.622	0.477081	99.414	43.116	26.366	0.588611	43888	704.284	21.852	20.471	21.4
0	4.282	59.931	71.003	130.934	69.341	81.995	151.336	0.820889	153.902	103.263	82.341	0.453312	157.949	106.762	84.78	0.45194	140.025	92.423	75.401	0.45485	102.112	56.996	44.945	0.500419	99.45	60.925	51.558	0.469252	114.33	74.075	64.55	0.451978	128.532	85.919	75.108	0.443889	146.681	96.648	78.602	0.455629	111.65	65.033	38.994	0.517672	62680	750.093	20.47	20.09	20.294
0	1.266	71.565	80.248	151.813	75.964	64.612	140.576	0.95868	141.859	81.045	59.576	0.502191	163.724	104.313	85.175	0.463529	165.129	99.108	81.458	0.477673	148.273	91.134	75.631	0.470651	145.245	72.095	52.424	0.538415	132.863	71.667	57.079	0.507869	122.051	69.739	57.839	0.48893	133.149	77.354	60.557	0.491216	62.282	31.322	21.855	0.53943	69582	724.177	21.507	20.535	21.249
1	8.531	70.463	79.38	149.843	77.661	101.659	179.32	0.797476	132.005	71.972	50.122	0.519502	158.053	104	80.801	0.460992	160.909	112.382	95.512	0.436301	155.233	99.818	80.693	0.462355	151.011	87.958	68.128	0.491737	133.03	74.983	58.206	0.499701	125.986	71.026	55.327	0.499273	133.391	78.931	57.302	0.49473	62.787	32.206	23.787	0.528599	54824	728.055	20.861	20.951	20.2
1	5.833	64.612	58.736	123.348	73.811	62.65	136.461	0.971758	124.17	69.264	49.151	0.511862	148.891	93.574	72.104	0.473317	140.945	86.961	68.15	0.476075	140.082	85.396	68.762	0.476081	143.018	86.074	64.445	0.487223	149.394	93.854	76.458	0.467286	143.929	83.023	63.821	0.494987	139.614	83.032	58.921	0.495846	65.068	35.233	25.545	0.517045	59688	747.872	20.442	19.513	19.908
1	1.266	63.435	54.36	117.795	69.341	65.772	135.113	0.869047	183.949	119.035	92.022	0.465687	182.491	124.14	102.28	0.446285	161.405	104.944	88.834	0.454428	151.23	86.374	68.186	0.494555	154.713	79.901	60.198	0.524785	160.735	91.555	71.369	0.496618	169.757	112.289	95.7	0.449395	185.978	121.058	99.702	0.457243	163.184	123.853	98.939	0.422783	42020	724.177	21.614	20.466	21.103
1	6.921	70.463	63.048	133.511	91.762	90.881	182.643	0.94212	96.9	51.977	37.311	0.520442	130.5	83.842	65.86	0.465735	137.011	91.586	72.691	0.454751	136.06	83.601	62.875	0.481567	137.649	82.843	59.112	0.4923	120.436	71.2	53.596	0.49111	110.806	66.263	51.281	0.485246	97.919	58.621	44.619	0.486774	92.285	53.765	36.492	0.505555	54623	697.08	21.875	21.803	19.25
1	3.2	82.983	90	172.983	77.276	70.168	147.444	0.886894	117.818	71.362	52.793	0.486906	144.263	97.495	78.51	0.450445	148.908	111.822	98.887	0.414074	130.405	93.883	81.507	0.426446	115.118	72.444	57.729	0.469312	92.987	54.168	43.649	0.487343	83.301	49.831	41.381	0.477334	97.126	62.223	49.573	0.464891	87.252	52.852	36.877	0.493002	54484	645.005	22.612	22.695	22.581
0	5.254	78.518	67.714	146.232	72.121	81.119	153.24	0.97166	161.427	89.418	61.367	0.517043	185.605	118.406	93.334	0.467113	186.717	123.211	105.629	0.449317	178.319	113.14	93.704	0.46297	175.005	98.899	74.481	0.502332	169.492	95.948	75.899	0.49655	186.264	117.818	96.1	0.465448	190.427	116.725	87.028	0.483097	96.312	41.65	27.254	0.582946	54768	698.936	21.169	22.059	21.608
0	1.181	71.288	62.65	133.938	81.995	74.899	156.894	0.985436	170.31	116.112	93.935	0.447764	180.062	129.876	111.13	0.427632	171.444	120.666	104.485	0.43229	148.866	100.644	86.155	0.443496	143.894	89.337	73.687	0.468835	147.239	100.317	88.504	0.438133	160.184	112.722	100.267	0.429249	177.463	127.5	108.178	0.429546	88.065	51.152	34.732	0.506269	64120	776.165	19.701	19.406	19.001
0	1.574	60.69	68.523	129.213	71.288	78.518	149.806	0.89268	141.154	87.171	61.798	0.486532	161.195	104.716	83.136	0.461815	159.647	98.344	79.517	0.473017	155.099	92.459	72.912	0.483974	151.813	88.333	64.696	0.498006	141.116	82.252	61.239	0.495828	138.838	81.478	62.013	0.49176	142.968	84.901	62.522	0.492329	74.526	39.966	28.496	0.521205	64792	728.275	20.883	21.09	21.021
0	8.653	53.653	58.736	112.389	40.601	66.571	107.172	0.844878	125.844	70.501	48.173	0.514661	78.461	38.704	28.554	0.53844	67.14	31.984	24.971	0.541037	96.292	44.476	33.114	0.553778	119.354	63.644	44.866	0.523795	135.37	76.236	55.924	0.505999	142.952	79.455	55.834	0.51377	145.302	82.189	57.939	0.509064	47.744	26.183	19.482	0.511128	62926	744.473	20.536	19.226	18.755
1	3.711	74.899	83.853	158.752	104.47	67.38	171.85	0.986279	123.593	72.085	54.269	0.494477	148.111	95.956	78.269	0.459493	165.374	119.644	103.698	0.425437	153.621	102.27	86.393	0.448812	147.041	91.535	73.435	0.471269	142.1	94.192	78.714	0.451103	130.731	82.402	67.703	0.465507	124.197	77.047	60.242	0.474966	58.507	29.789	21.059	0.535019	67752	741.555	20.346	20.292	16.5
1	4.865	75.964	62.65	138.614	64.612	74.667	139.279	0.85526	153.849	92.003	67.125	0.491566	166.142	110.335	91.172	0.451904	156.291	95.258	77.321	0.475236	152.005	85.148	65.683	0.501938	142.632	78.913	59.75	0.507055	136.28	76.808	60.882	0.497427	134.307	78.77	62.994	0.486494	145.725	88.236	67.93	0.482707	64.741	30.976	21.44	0.5526	63739	754.718	20.079	19.751	20.25
0	0.644	74.055	83.758	157.813	64.612	65.772	130.384	0.942041	117.137	70.791	54.913	0.482361	127.687	79.167	64.422	0.47069	122.391	77.47	66.92	0.45877	113.621	68.719	56.933	0.474859	120.245	72.713	58.265	0.478639	122.729	75.831	61.454	0.472009	120.101	73.959	60.004	0.472719	120.576	79.81	66.771	0.45133	49.58	28.676	18.667	0.51154	54622	712.045	21.513	20.461	21.451
0	8.173	66.915	95.274	162.189	76.809	89.119	165.928	0.945556	164.336	104.627	77.323	0.474567	168.456	110.802	84.839	0.462668	156.786	100.914	79.975	0.46431	135.544	79.728	58.178	0.495681	142.83	81.611	59.492	0.503041	149.35	98.224	79.516	0.456602	161.315	102.734	82.812	0.465071	162.025	103.219	78.658	0.471137	90.184	42.875	26.217	0.566212	63173	759.716	20.338	19.255	19.572
0	1.356	69.341	81.995	151.336	69.027	53.842	122.869	0.836528	121.599	69.584	49.377	0.505483	138.537	83.625	63.877	0.484329	145.349	92.497	74.524	0.46531	126.926	71.618	55.518	0.499587	128.6	69.123	51.174	0.51668	121.843	67.747	52.611	0.503066	124.875	71.494	55.737	0.495327	131.05	80.904	60.472	0.481048	52.932	26.69	18.185	0.541188	40508	676.189	22.643	21.912	22.315
1	3.468	81.254	89.132	170.386	85.533	81.254	166.787	0.851975	149.696	88.966	63.251	0.495825	171.512	112.648	91.475	0.456592	174.288	109.778	91.51	0.464055	164.559	99.363	80.671	0.477546	161.227	98.87	76.482	0.479017	162.103	106.703	87.178	0.455366	166.981	110.617	92.521	0.451155	165.273	105.657	83.383	0.46646	81.605	37.907	24.028	0.568517	47884	661.211	22.353	22.321	21.352
0	4.328	85.601	85.533	171.134	97.017	62.241	159.258	0.942164	89.296	47.636	36.278	0.515536	116.382	65.606	48.498	0.504942	138.37	94.075	77.945	0.445794	139.52	92.735	74.758	0.454443	153.651	98.683	78.839	0.46396	161.371	109.859	92.462	0.443702	154.122	96.267	80.339	0.466008	131.555	80.214	61.598	0.48124	48.712	26.155	19.605	0.515624	81159	742.116	20.147	19.101	19.13
1	7.734	70.463	58.736	129.199	58.736	53.842	112.578	0.876099	116.373	64.529	47.679	0.509111	147.961	102.261	85.188	0.441135	135.529	83.168	66.255	0.47562	142.42	85.697	67.828	0.481238	134.577	78.175	60.78	0.491997	129.716	78.09	62.92	0.479141	122.401	71.178	56.331	0.48978	124.815	75.31	60.072	0.479694	52.769	32.233	25.035	0.479557	44936	653.948	23.23	22.609	23.623
1	3.933	62.65	60.255	122.905	82.983	90.881	173.864	0.972608	54.512	31.354	24.561	0.493647	112.77	66.842	52.195	0.486482	121.147	72.205	57.516	0.482911	123.037	72.375	58.025	0.485474	113.936	63.695	48.645	0.503527	97.978	55.352	44.637	0.494921	83.54	42.873	33.915	0.521057	70.187	38.01	29.981	0.507946	34.342	21.729	15.636	0.478921	63251	641.511	24.025	23.303	22.632
1	3.349	52.431	55.582	108.013	70.463	33.207	103.67	0.929155	187.638	115.05	89.279	0.478709	188.824	119.367	97.435	0.465513	176.322	100.457	75.136	0.501036	165.706	88.82	63.336	0.521314	159.487	84.076	58.551	0.527903	158.26	80.643	59.24	0.530819	168.908	96.196	73.193	0.499289	185.298	113.339	89.978	0.476816	108.688	41.909	26.048	0.615291	60544	753.286	19.71	19.244	20.389
1	6.407	73.217	83.758	156.975	64.983	72.962	137.945	0.888023	171.321	105.149	76.951	0.48475	179.51	117.687	96.88	0.45552	159.972	97.351	79.739	0.474607	127.129	66.798	49.587	0.52206	126.061	66.178	46.026	0.529079	132.065	74.079	55.593	0.504571	151.714	91.65	71.047	0.482534	165.224	99.299	75.755	0.485556	98.997	42.589	21.885	0.605594	73133	752.702	20.158	19.843	20.588
0	3.597	71.565	58.276	129.841	55.081	77.471	132.552	0.78921	170.198	109.33	83.716	0.46855	171.845	109.425	88.185	0.465131	159.359	100.596	84.416	0.462754	149.139	85.409	67.708	0.493419	148.023	83.294	61.975	0.504695	148.244	85.074	67.168	0.493347	159.598	104.969	87.498	0.45332	172.313	110.183	88.741	0.464159	111.9	52.811	31.435	0.570493	71453	701.381	22.068	20.928	21.284
0	0	77.661	77.471	155.132	62.65	60.255	122.905	0.919427	173.738	105.554	76.188	0.488742	174.679	112.911	89.591	0.463117	171.835	112.221	93.53	0.455088	155.302	88.751	67.007	0.499267	159.844	91.279	67.869	0.501091	163.516	95.491	75.219	0.489238	174.394	112.178	90.806	0.46212	178.663	117.277	93.643	0.458601	103.5	46.18	29.671	0.577081	64958	752	20.194	19.904	20.158
0	2.337	62.65	72.962	135.612	55.081	69.027	124.108	0.766316	134.443	77.092	56.319	0.501926	150.493	96.702	77.863	0.462973	140.182	91.134	75.918	0.456271	132.95	73.962	58.271	0.501352	127.934	65.292	51.471	0.522826	115.811	60.642	49.686	0.512123	111.75	65.805	55.9	0.478679	129.977	77.721	63.301	0.479622	78.417	37.536	23.116	0.563871	57039	784.653	19.345	19.303	18.652
0	1.975	85.732	65.772	151.504	64.983	82.875	147.858	0.986797	156.201	95.442	71.253	0.48375	185.417	123.739	99.795	0.453397	184.769	127.315	101.834	0.44639	165.631	109.722	84.867	0.459805	158.739	93.329	69.567	0.493538	163.033	96.083	76.86	0.485252	175.738	109.798	90.221	0.467691	167.154	105.52	83.659	0.469095	95.087	51.857	38.954	0.511501	75396	696.414	21.387	22.146	22.351
1	1.011	51.203	58.736	109.939	75.75	76.608	152.358	0.958712	164.681	122.295	104.016	0.421188	179.032	136.452	117.967	0.413039	172.157	127.906	111.512	0.418288	169.961	124.932	107.302	0.422584	162.9	116.734	100.545	0.428482	166.423	121.968	108.582	0.41923	174.496	128.983	114.46	0.417515	174.477	129.982	113.484	0.417466	125.274	96.483	81.566	0.413005	69581	680.106	21.421	22.441	22.297
1	3.9	77.661	73.217	150.878	61.876	81.995	143.871	0.955376	171.121	117.932	93.269	0.447583	175.957	120.094	99.339	0.445021	165.102	110.894	95.658	0.444236	150.046	99.059	82.535	0.452436	142.876	83.766	63.762	0.49199	150.526	94.26	74.455	0.471512	169.61	117.633	100.796	0.437095	174.529	116.977	96.791	0.449473	95.803	47.148	28.063	0.560206	58820	705.634	21.232	21.896	21.869
0	2.291	82.117	74.055	156.172	71.847	58.736	130.583	0.973609	167.47	106.066	71.197	0.485796	152.808	96.175	70.524	0.478262	136.427	82.561	66.302	0.478205	129.3	69.891	52.613	0.513495	144.226	77.003	55.534	0.521117	153.38	93.13	72.731	0.480452	155.267	92.513	71.894	0.485704	163.028	97.08	67.533	0.497581	84.688	39.364	24.337	0.570716	66863	700.56	21.157	21.921	21.397
0	4.588	82.983	63.435	146.418	70.168	88.238	158.406	0.967943	155.583	90.844	62.548	0.503546	168.48	106.519	83.795	0.469573	173.133	120.435	101.072	0.438711	163.81	102.862	82.886	0.46862	164.7	102.318	81.176	0.473012	159.864	96.47	77.049	0.479521	170.306	110.257	91.851	0.457303	173.824	111.97	87.376	0.465804	81.704	41.464	30.534	0.531574	58071	650.083	22.274	23.281	23.272
0	3.478	79.54	81.119	160.659	75.964	73.811	149.775	0.953613	106.944	53.006	35.589	0.546919	144.022	89.777	67.601	0.477843	149.763	80.951	61.933	0.511753	136.962	83.317	67.379	0.476128	129.724	69.681	50.24	0.519634	118.627	63.911	48.83	0.51272	115.228	57.007	41.511	0.539088	109.094	57.3	40.169	0.528139	51.212	27.61	18.171	0.527997	84327	725.336	21.198	20.204	21.285
0	1.953	84.806	86.424	171.23	93.521	69.341	162.862	0.985436	123.415	63.836	45.555	0.530119	160.508	101.275	82.593	0.466084	174.315	116.49	98.999	0.447186	156.231	87.142	67.687	0.502254	155.006	78.352	56.734	0.534334	143.593	74.669	55.826	0.523894	138.958	72.845	57.913	0.515201	141.242	83.309	64.548	0.488559	65.568	31.459	23.523	0.543907	64120	704.409	21.393	20.193	20.101
1	3.597	23.085	23.429	46.514	81.995	89.132	171.127	0.956759	144.582	95.868	73.114	0.461092	174.018	130.596	110.057	0.419653	165.102	124.703	110.052	0.412903	161.389	113.456	98.737	0.432004	142.932	88.678	69.671	0.474414	115.97	70.62	53.816	0.482392	107.746	63.706	48.181	0.490573	124.613	80.688	62.363	0.465558	105.858	73.333	58.987	0.444449	53873	701.381	14.385	11.028	20.717
1	1.317	77.661	72.121	149.782	59.931	81.119	141.05	0.932997	147.631	80.305	60.056	0.512622	172.086	108.713	89.134	0.465182	184.716	118.208	102.198	0.455952	166.205	99.678	83.86	0.47522	160.132	88.297	67.936	0.506162	152.249	87.428	72.039	0.488422	150.69	91.51	75.743	0.473953	152.865	89.01	69.671	0.490666	82.932	32.826	21.912	0.602397	62251	696.184	21.709	21.954	22.078
1	7.282	54.866	67.38	122.246	71.288	51.203	122.491	0.904409	121.846	70.255	51.305	0.500587	126.467	76.99	59.995	0.480038	122.142	73.726	58.912	0.479402	100.659	54.719	43.266	0.506731	91.349	44.588	34.626	0.535573	91.652	48.919	40.099	0.50729	100.747	54.234	43.72	0.507028	114.732	66.544	50.767	0.494443	59.569	26.959	16.637	0.577415	45026	725.854	21.187	20.707	20.847
0	1.609	11.482	56.31	67.792	67.38	64.612	131.992	0.967429	138.44	89.591	64.828	0.472719	142.872	89.991	69.227	0.472945	131.507	86.874	75.177	0.447976	122.99	84.145	82.431	0.424739	101.41	67.84	65.441	0.4321	76.279	42.425	36.805	0.490512	82.767	43.465	36.067	0.509966	108.152	61.779	47.271	0.497933	69.462	38.384	26.446	0.517246	46758	712.281	7.364	20.647	21.409
0	7.214	83.946	93.521	177.467	96.147	82.875	179.022	0.860862	98.955	51.796	36.277	0.529092	125.519	75.524	57.637	0.485229	148.367	102.629	89.411	0.435852	140.329	87.84	70.322	0.470128	133.977	80.368	61.376	0.485915	117.043	66.613	55.396	0.489613	106.565	59.488	49.836	0.49361	107.333	60.568	46.09	0.501577	43.824	25.377	19.128	0.496145	45784	637.043	22.449	22.738	20.041
0	5.648	66.571	93.521	160.092	70.463	73.811	144.274	0.963899	169.616	101.282	75.348	0.489871	184.58	122.738	103.277	0.449543	179.561	114.935	95.799	0.460065	167.913	99.608	78.921	0.484679	165.937	96.485	71.712	0.496618	170.351	109.794	88.928	0.461565	175.031	112.602	93.307	0.459471	179.42	112.915	91.321	0.467659	103.243	52.239	30.311	0.555688	81224	731.552	20.917	19.829	20.917
1	6.691	69.341	78.518	147.859	48.145	72.121	120.266	0.926599	96.171	51.886	39.508	0.512734	134.053	80.109	60.263	0.488487	155.169	101.266	82.423	0.457917	160.695	104.356	83.702	0.46077	157.006	95.146	71.665	0.48486	133.963	81.44	66.444	0.475304	121.823	73.323	60.948	0.475696	112.282	64.517	52.016	0.490711	46.821	26.943	19.413	0.502495	76198	720.911	21.037	21.214	20.21
1	0	74.055	82.875	156.93	87.357	62.241	149.598	0.911862	134.11	83.802	63.887	0.475907	159.48	108.126	91.097	0.444602	158.316	112.945	100.27	0.426118	150.791	103.332	89.317	0.439061	138.39	81.097	64.999	0.486456	129.079	80.813	67.235	0.465776	121.996	77.371	65.048	0.461381	132.922	85.695	67.747	0.464171	66.09	31.846	21.043	0.555476	75219	736	20.783	19.983	19.754
1	1.868	71.288	68.523	139.811	84.726	88.21	172.936	0.932575	143.809	91.252	68.208	0.474196	165.028	112.17	90.203	0.449177	164.014	117.49	101.446	0.428291	152.245	98.854	80.633	0.45894	142.423	85.223	67.364	0.482773	137.592	87.099	72.886	0.462374	141.077	91.555	77.355	0.455106	144.095	93.17	73.314	0.463956	79.815	46.086	34.73	0.496884	43651	736.391	20.777	20.838	19.878
0	1.655	78.518	75.75	154.268	70.168	85.601	155.769	0.962714	166.87	100.941	74.619	0.487311	180.856	117.826	95.251	0.459103	174.497	113.665	95.949	0.454288	160.836	97.74	78.908	0.476574	163.338	92.373	69.051	0.502947	168.452	100.211	81.274	0.481378	179.29	116.726	96.585	0.456672	182.454	119.245	95.59	0.459248	107.983	45.929	29.633	0.588319	77395	692.289	21.673	21.931	21.954
0	4.588	72.387	81.995	154.382	78.518	74.055	152.573	0.886894	116.803	63.947	45.689	0.515825	126.583	76.217	54.434	0.492093	131.169	82.845	62.857	0.473755	108.584	57.631	45.082	0.513893	74.59	35.723	28.708	0.536538	46.035	27.179	22.225	0.48235	65.232	31.873	25.289	0.532967	99.324	45.17	32.262	0.561927	72.838	39.595	29.377	0.513631	54484	650.083	23.568	23.023	22.741
0	0.924	74.291	57.995	132.286	65.772	93.521	159.293	0.880394	160.644	117.481	100.917	0.423816	184.106	139.626	122.345	0.412722	180.44	136.967	121.359	0.411244	154.881	108.171	90.749	0.437763	138.996	88.882	69.006	0.468183	136.589	85.193	66.861	0.473211	145.658	98.082	81.577	0.447742	155.487	106.348	89.207	0.44293	109.199	86.26	78.217	0.399008	63986	744.097	20.819	20.265	20.691
1	1.868	68.523	55.081	123.604	73.217	72.121	145.338	0.96013	216.481	130.575	93.722	0.491134	217.938	131.009	100.657	0.484733	206.792	120.698	94.149	0.490448	191.62	114.81	90.932	0.48223	185.493	105.582	76.844	0.504168	192.119	110.929	86.985	0.492571	196.451	110.877	88.199	0.496682	213.477	130.663	101.293	0.479257	128.735	50.178	26.994	0.625209	64087	736.391	20.854	19.598	20.826
1	4.108	59.931	62.65	122.581	70.168	67.865	138.033	0.929819	182.539	110.677	79.31	0.490003	186.953	116.848	90.399	0.474259	181.19	117.263	96.982	0.458204	168.59	100.213	80.254	0.482987	161.475	86.977	62.661	0.519024	165.525	98.039	77.56	0.485234	170.658	102.161	80.37	0.483192	185.473	114.489	85.758	0.480849	103.898	38.578	22.538	0.629631	57168	725.865	21.205	20.703	20.85
1	2.632	65.772	50.528	116.3	91.79	96.147	187.937	0.958488	144.91	95.895	70.554	0.465411	153.675	108.901	88.825	0.437321	139.731	95.164	78.745	0.445514	130.955	86.089	70.729	0.455064	128.598	75.319	57.061	0.492754	139.283	88.449	71.384	0.465649	137.598	90.362	72.506	0.457949	151.465	104.493	81.248	0.449176	68.589	38.332	27.602	0.509868	62392	696.735	22.113	21.451	20.283
0	0.674	84.726	61.876	146.602	71.003	81.254	152.257	0.971793	176.141	108.076	77.091	0.487509	183.74	121.591	97.435	0.456195	181.952	127.116	107.42	0.436872	178.63	110.659	88.43	0.472918	176.586	104.135	76.164	0.494798	168.902	98.656	75.486	0.492362	173.526	107.45	86.206	0.472589	177.616	114.453	89.331	0.465695	113.343	45.702	25	0.615844	59688	680.047	21.688	22.674	22.276
0	1.432	74.055	62.65	136.705	87.357	56.07	143.427	0.985076	136.192	80.864	57.067	0.496828	162.876	108.806	89.323	0.451174	155.001	103.012	85.423	0.451324	139.814	86.067	68.959	0.474203	139.745	84.788	65.823	0.481288	144.099	91.131	74.354	0.46546	153.555	103.602	87.672	0.445308	156.249	103.916	82.011	0.456633	79.841	41.047	29.777	0.529924	49056	640.2	23.995	24.065	22.665
0	5.954	73.217	74.899	148.116	70.75	99.605	170.355	0.938555	84.103	45.488	33.2	0.516632	132.921	87.579	65.578	0.464632	148.992	106.101	84.387	0.438883	147.013	102.698	78.127	0.448432	142.317	96.723	70.491	0.459783	126.44	81.464	60.623	0.470865	109.503	63.404	49.118	0.493201	76.004	42.064	33.509	0.501422	52.222	29.294	20.175	0.513536	52737	655.536	23.1	23.442	23.615
1	5.557	69.647	63.825	133.472	61.113	82.875	143.988	0.880865	123.767	75.175	53.827	0.489645	157.412	110.478	90.025	0.439803	138.283	94.146	80	0.442606	127.815	80.36	65.385	0.467228	121.523	74.528	57.348	0.479572	95.888	56.597	45.58	0.484124	95.644	56.833	46.505	0.480667	111.069	66.225	51.68	0.485073	74.061	38.86	25.821	0.533804	62158	743.494	20.724	20.283	20.858
1	2.847	69.647	78.518	148.165	103.392	69.647	173.039	0.967943	155.385	83.175	56.527	0.526574	147.242	78.588	55.906	0.522624	137.683	75.312	57.2	0.509569	138.979	75.293	58.139	0.510181	154.662	82.392	60.262	0.520194	167.792	102.376	84.668	0.472872	164.738	97.087	78.488	0.484078	173.263	105.106	80.971	0.48217	61.074	27.796	20.129	0.560317	58071	724.894	21.351	20.974	17.324
1	0.623	59.184	68.199	127.383	71.003	74.899	145.902	0.839874	176.528	108.498	80.833	0.482503	177.383	117.342	95.968	0.454021	172.893	113.377	94.274	0.454331	150.455	88.993	70.664	0.485163	153.098	84.378	62.96	0.509586	165.812	102.416	83.656	0.471212	176.732	111.378	91.195	0.465936	184.679	117.078	95.112	0.46534	110.564	53.078	34.136	0.559031	57601	736.043	20.759	20.559	20.521
0	6.892	56.07	57.529	113.599	54.66	74.899	129.559	0.912631	95.217	47.769	34.572	0.536259	113.222	61.939	47.153	0.509289	113.231	65.702	51.913	0.490504	109.19	58.618	46.058	0.510553	118.348	65.575	50.385	0.505096	104.288	56.364	44.819	0.507556	99.874	56.754	46.871	0.490784	100.906	53.608	41.75	0.514134	43.635	24.49	16.962	0.512828	52926	733.299	21.077	19.545	21.408
0	3.837	59.184	56.07	115.254	80.248	76.608	156.856	0.972682	155.001	80.187	51.137	0.541346	184.978	115.275	88.749	0.475519	185.316	116.78	91.403	0.470944	165.705	95.189	72.208	0.49746	167.589	94.884	68.566	0.506252	169.235	98.073	74.291	0.49542	163.79	96.251	74.115	0.49016	162.198	94.755	69.083	0.497485	90.142	41.893	29.023	0.559687	52992	657.474	23.776	22.946	22.277
0	4.879	83.853	45.616	129.469	86.583	61.113	147.696	0.948438	127.757	65.846	45.809	0.533628	160.081	101.714	83.355	0.463801	172.599	120.014	101.002	0.438497	162.99	101.852	81.569	0.47051	152.816	84.117	62.88	0.509704	148.838	87.615	70.073	0.485564	141.56	79.82	65.081	0.494168	143.005	80.311	60.604	0.503681	72.063	32.397	22.032	0.569704	65015	658.386	21.832	20.504	21.972
0	3.44	70.463	52.595	123.058	81.995	87.357	169.352	0.945954	117.695	62.513	40.563	0.533109	150.828	90.16	60.389	0.500463	151.859	85.672	61.287	0.508199	138.338	83.114	62.201	0.487702	136.059	73.168	53.012	0.518836	144.77	84.555	65.019	0.491839	141.448	79.757	59.463	0.503969	123.057	65.323	44.342	0.528773	60.499	32.853	21.483	0.526834	68712	733.321	21.017	19.855	20.38
1	2.895	66.915	74.667	141.582	82.875	52.431	135.306	0.942708	69.67	38.513	27.343	0.514071	113.593	56.809	40.072	0.539701	117.031	62.318	46.185	0.518906	119.279	62.021	43.562	0.530454	116.743	56.308	38.107	0.55287	92.611	44.788	32.193	0.546081	69.078	34.162	25.014	0.538603	44.074	24.996	19.044	0.500193	44.905	25.189	17.774	0.511051	58049	712.91	21.833	21.116	20.345
1	1.975	74.055	62.65	136.705	87.357	92.643	180	0.893328	84.388	44.626	31.666	0.525193	118.542	61.353	42.95	0.531948	123.61	67.709	52.465	0.507047	131.286	68.537	53.045	0.519188	128.671	59.527	43.495	0.555351	117.21	57.43	44.101	0.535839	93.419	46.943	37.505	0.525218	56.285	30.564	24.599	0.505034	48.516	22.668	14.082	0.568996	48916	696.414	21.885	21.83	20.574
1	3.769	69.647	74.667	144.314	57.051	56.31	113.361	0.968764	130.142	73.726	51.075	0.510475	145.6	83.449	63.679	0.49739	135.595	73.624	58.191	0.507068	105.02	49.359	38.741	0.543807	81.614	36.441	28.277	0.557732	45.189	25.138	21.775	0.490641	46.847	22.796	19.391	0.52617	94.667	45.71	34.213	0.542225	71.564	31.79	22.632	0.568031	49860	669.448	23.114	22.547	22.448
1	1.309	70.463	100.62	171.083	81.995	75.75	157.745	0.918724	125.673	74.785	53.444	0.494967	141.76	89.761	66.903	0.475029	152.595	103.028	84.058	0.44923	147.276	98.448	76.922	0.456463	145.266	89.119	65.533	0.484352	132.885	81.511	63.555	0.478088	120.529	68.012	52.556	0.499919	123.593	70.877	52.375	0.500691	82.295	46.451	32.547	0.510221	63054	700.183	22.025	19.099	20.967
0	5.807	62.65	81.119	143.769	72.121	72.962	145.083	0.971758	107.009	54.368	38.857	0.53442	128.908	73.141	55.457	0.500602	133.764	72.518	55.609	0.510762	126.018	70.105	55.933	0.49996	119.461	61.043	46.532	0.526176	111.549	57.854	45.623	0.51877	111.934	58.354	45.172	0.519512	106.953	53.48	39.222	0.535689	42.709	25.236	18.477	0.494191	59688	711.652	21.533	21.207	21.195
0	1.225	82.235	99.752	181.987	80.538	93.521	174.059	0.951364	118.923	68.077	50.223	0.501313	137.1	80.426	55.751	0.501689	154.288	97.727	75.363	0.471284	142.272	84.544	62.504	0.491746	142.995	80.72	59.004	0.505785	145.23	90.846	70.188	0.474199	144.424	87.895	67.964	0.48096	126.416	76.27	55.64	0.489366	67.23	35.021	27.898	0.516562	78268	748.171	20.242	18.084	20.464
0	4.423	57.995	69.341	127.336	71.288	68.703	139.991	0.918724	162.124	103.205	77.853	0.472414	159.866	97.912	78.315	0.47566	148.132	88.758	70.671	0.481635	138.386	82.242	68.201	0.479128	130.895	70.476	54.674	0.511219	125.588	68.033	55.404	0.504319	126.111	68.895	54.837	0.504761	152.906	94.637	72.478	0.4778	72.779	33.555	23.731	0.559559	63054	726.163	21.193	20.989	20.985
0	6.843	70.463	99.752	170.215	87.357	82.875	170.232	0.97314	135.289	85.456	60	0.481893	168.256	117.48	92.387	0.444977	174.354	123.588	105.734	0.431916	157.665	100.334	81.583	0.464291	138.634	76.79	57.558	0.50785	110.942	60.974	48.482	0.503371	111.492	65.038	51.952	0.487968	127.611	80.625	61.879	0.472432	99.324	60.003	41.886	0.493626	56299	604.305	25.163	22.788	22.607
1	10.768	58.736	64.983	123.719	68.199	82.983	151.182	0.83759	155.261	116.563	94.989	0.42327	185.407	139.318	119.339	0.417523	181.013	132.584	115.944	0.42141	168.798	123.19	108.426	0.421559	144.653	99.257	83.583	0.441698	124.394	86.041	73.455	0.438177	129.766	91.045	76.824	0.43599	147.971	108.925	90.217	0.426291	121.312	89.588	69.373	0.432835	48594	663.687	23.228	22.892	22.444
1	5.052	82.983	88.264	171.247	69.647	72.121	141.768	0.964087	122.872	62.362	39.193	0.547492	159.607	95.918	68.752	0.492193	177.873	118.195	93.043	0.457127	169.986	110.278	89.699	0.459468	162.747	97.398	71.64	0.490519	138.157	80	58.898	0.498663	113.043	56.2	40.274	0.539541	126.444	71.491	48.476	0.513143	94.455	51.192	33.046	0.528588	79257	726.823	20.038	20.658	21.223
0	2.07	65.772	85.601	151.373	86.424	76.608	163.032	0.944505	151.972	88.738	63.805	0.499062	173.071	104.329	84.009	0.478879	162.667	93.351	75.559	0.490586	144.193	72.339	53.189	0.534601	150.414	74.954	50.997	0.544258	159.99	86.25	64.322	0.515163	165.856	94.015	74.723	0.495693	175.407	109.364	87.685	0.470947	94.104	44.625	26.869	0.568268	61347	664.434	23.329	22.196	21.299
0	6.307	40.872	70.463	111.335	97.125	103.392	200.517	0.924469	151.916	106.64	83.234	0.444472	175.379	131.765	107.692	0.422767	164.523	114.956	94.306	0.440154	158.361	104.618	84.588	0.455627	144.737	92.042	71.416	0.469628	129.185	81.858	63.884	0.469888	128.528	84.774	67.045	0.45846	138.78	96.267	74.41	0.448463	129.008	91.861	68.85	0.445287	49017	764.628	19.253	20.022	16.926
0	1.005	94.268	70.168	164.436	83.853	60.255	144.108	0.971613	171.453	99.817	69.99	0.502412	177.686	116.722	90.447	0.461696	183.277	118.663	95.551	0.461085	162.729	100.687	80.313	0.473422	156.718	86.967	63.814	0.509654	162.968	99.515	80.413	0.475269	181.536	115.608	93.647	0.464535	181.897	114.401	84.462	0.477721	83.325	40.062	27.079	0.55378	54771	684.105	20.684	22.274	21.515
1	10.192	54.36	90	144.36	48.731	60.255	108.986	0.841829	144.678	82.262	56.301	0.510795	169.329	115.866	95.348	0.444967	166.689	109.845	89.603	0.455264	158.883	101.161	80.892	0.46602	154.53	93.961	69.859	0.485409	152.81	97.087	77.47	0.466785	159.014	100.949	78.875	0.469292	161.717	101.613	79.485	0.471733	100.775	50.482	29.254	0.558276	43365	723.414	21.072	20.695	20.772
1	1.899	74.055	72.962	147.017	53.13	57.051	110.181	0.96013	139.81	79.425	55.936	0.508084	158.66	99.427	80.443	0.468673	154.112	98.817	82.59	0.459324	137.152	75.82	58.741	0.504768	118.985	56.047	40.473	0.552122	96.69	48.074	39.26	0.525421	94.57	49.799	41.66	0.508362	119.646	65.46	49.86	0.509206	84.003	31.166	18.796	0.627052	64087	724.398	21.045	20.968	20.319
1	6.203	81.254	91.736	172.99	66.571	68.523	135.094	0.984031	153.924	92.64	66.459	0.491734	166.704	105.773	82.565	0.469533	170.42	108.588	90.383	0.461354	164.919	91.541	67.881	0.508474	160.041	86.831	60.121	0.521318	131.581	70.584	52.223	0.517245	120.715	63.186	48.677	0.51903	136.826	75.434	54.191	0.513513	89.239	35.585	19.979	0.616279	47549	740.335	19.832	20.095	20.651
1	0.644	74.899	67.38	142.279	83.853	57.051	140.904	0.986282	166.751	112.633	85.881	0.456521	179.937	116.429	93.78	0.461204	181.916	116.552	97.832	0.459036	181.258	111.212	90.411	0.473406	172.081	91.835	67.931	0.518555	155.776	85.646	65.829	0.506999	139.859	79.089	61.953	0.497894	153.5	95.458	72.924	0.476883	81.039	35.889	23.334	0.577769	67754	712.045	21.341	21.405	20.752
0	10.192	76.809	66.571	143.38	66.571	79.38	145.951	0.950957	104.391	53.78	40.303	0.525968	146.651	92.658	73.474	0.468859	140.878	88.126	72.481	0.46728	128.978	74.941	59.11	0.490357	112.722	58.28	45.077	0.52167	90.904	45.915	37.583	0.521233	76.032	36.917	30.642	0.529504	73.708	37.442	29.715	0.523253	40.517	19.082	14.303	0.548253	45946	723.414	20.305	20.629	20.993
0	6.34	82.983	73.811	156.794	72.387	77.276	149.663	0.918319	140.41	84.432	61.253	0.490781	151.402	99.929	80.549	0.456195	154.082	105.162	88.941	0.442529	149.978	90.536	72.968	0.478426	152.439	88.14	67.199	0.495289	155.897	97.172	80.01	0.468048	151.297	96.712	80.966	0.459904	142.469	89	69.043	0.474088	96.374	49.656	33.271	0.537498	59705	688.209	20.924	22.038	22.164
0	2.559	78.69	68.199	146.889	67.38	67.865	135.245	0.958712	116.868	72.795	49.254	0.489157	139.792	86.606	58.609	0.490486	162.358	111.815	86.071	0.450689	155.602	105.62	79.071	0.457259	153.184	104.57	78.654	0.455352	136.735	95.745	76.346	0.442757	126.654	93.702	79.22	0.422778	114.375	84.009	72.059	0.422917	126.409	83.596	52.978	0.480674	69581	716.715	21.179	21.105	21.265
1	3.991	70.75	75.75	146.5	54.36	60.69	115.05	0.91984	177.625	123.983	97.281	0.445299	183.038	123.099	97.442	0.453537	180.68	122.388	100.676	0.447511	157.398	102.431	81.887	0.460611	155.135	96.914	76.302	0.472467	157.531	104.527	91.169	0.445977	169.486	117.463	103.231	0.434379	178.147	126.02	106.354	0.433953	122.214	74.279	51.93	0.491959	45872	689.672	22.574	22.095	21.886
1	1.317	84.806	89.119	173.925	98.005	79.38	177.385	0.775929	149.186	99.496	74.894	0.461054	159.27	108.474	87.873	0.447869	157.67	97.356	81.299	0.468802	147.471	89.44	73.91	0.474456	138.557	76.697	58.856	0.50548	139.651	89.859	76.09	0.456973	143.497	90.305	76.123	0.463006	144.988	89.975	69.662	0.475956	72.71	34.905	24.183	0.551678	62345	696.184	21.303	20.74	19.067
1	1.317	80.395	65.772	146.167	72.962	82.983	155.945	0.985214	96.456	47.399	32.599	0.546635	111.307	60.11	44.543	0.515406	106.796	53.542	42.631	0.526169	112.16	59.082	46.128	0.515987	107.425	52.661	39.737	0.537601	101.043	52.397	41.42	0.518542	93.311	46.841	36.712	0.527586	94.166	48.649	36.53	0.525055	48.107	25.6	18.417	0.522198	54000	696.184	21.627	22.171	21.748
1	8.565	81.254	77.471	158.725	68.523	92.643	161.166	0.872249	169.793	101.715	74.139	0.491232	180.395	118.949	99.092	0.452758	174.323	110.612	92.223	0.462202	161.129	98.928	79.605	0.47438	156.146	92.085	71.519	0.488338	151.57	93.914	77.879	0.46873	165.004	102.039	84.427	0.469468	172.191	108.637	86.681	0.468535	96.075	44.188	28.489	0.569327	43460	671.488	21.417	22.601	22.636
1	4.328	69.647	90.868	160.515	59.49	69.341	128.831	0.929155	131.593	67.923	46.244	0.535453	148.234	82.695	60.89	0.507966	152.857	96.726	81.338	0.461914	131.35	77.255	64.241	0.481407	126.254	71.242	56.733	0.496615	107.596	59.348	49.82	0.496374	100.734	50.459	41.112	0.523824	123.431	59.949	42.907	0.545462	44.233	21.261	14.268	0.554562	60544	742.116	20.805	19.947	20.4
0	10.362	61.876	86.479	148.355	54.866	92.603	147.469	0.859017	155.381	98.748	77.205	0.468956	169.013	112.422	94.148	0.450002	162.673	106.248	89.788	0.453496	143.102	88.116	71.545	0.472654	141.525	83.49	66.346	0.485738	133.118	79.105	63.712	0.482425	140.444	80.823	63.355	0.49344	150.999	95.951	76.472	0.466879	90.944	49.092	32.042	0.528505	77783	711.607	21.643	21.285	21.756
1	2.759	72.387	64.612	136.999	81.254	86.479	167.733	0.937229	173.607	109.035	82.57	0.47536	176.337	112.345	90.782	0.4647	165.216	108.734	93.068	0.450158	155.397	92.458	73.976	0.482853	156.119	85.904	65.814	0.507148	158.978	93.686	76.016	0.483686	168.137	105.317	87.077	0.466359	179.727	117.178	94.953	0.458653	101.427	44.164	25.619	0.592413	48256	664.771	23.401	23.138	22.831
1	5.14	59.184	46.888	106.072	40.03	100.62	140.65	0.95805	119.533	61.316	46.101	0.526693	152.964	92.81	75.251	0.476486	160.212	95.871	79.005	0.478119	164.555	96.875	77.003	0.486226	164.152	94.059	69.983	0.500168	140.946	80.484	64.083	0.493659	124.331	69.441	54.918	0.499944	112.118	58.577	46.507	0.516192	61.15	24.511	17.3	0.593914	57217	759.052	20.381	16.829	17.86
1	0.659	61.876	57.529	119.405	66.915	68.523	135.438	0.841365	125.592	76.303	55.419	0.488088	153.314	103.487	83.278	0.450819	149.559	101.806	87.286	0.441632	143.052	88.072	73.483	0.469628	132.503	70.743	54.376	0.514331	114.571	61.466	50.004	0.506859	100.071	56.341	47.638	0.490424	115.105	69.205	54.654	0.481683	66.232	33.735	22.932	0.538914	41901	696.046	22.103	21.53	22.4
[truncated: 6 more columns]

## Sheet: 3
M0F1	PMR	ST-RA	IT-RA	T-RA	ST-VA	IT-VA	T-VA	Ovality	T-R	T-G	T-B	T-TFI	IT-R	IT-G	IT-B	IT-TFI	I-R	I-G	I-B	I-TFI	IN-R	IN-G	IN-B	IN-TFI	N-R	N-G	N-B	N-TFI	SN-R	SN-G	SN-B	SN-TFI	S-R	S-G	S-B	S-TFI	ST-R	ST-G	ST-B	ST-TFI	Area9-R	Area9-G	Area9-B	Area9-TFI	Optic-disc-area	ODF	STAFA	ITAFA	STVFA
0	8	74.899	108.997	183.896	86.479	87.357	173.836	0.870264	167.641	100.203	69.927	0.496316	168.19	104.422	76.336	0.481992	170.564	108.242	87.016	0.466249	155.363	91.911	70.039	0.489621	147.018	77.777	51.551	0.532007	150.11	91.326	70.589	0.481083	161.703	100.114	79.233	0.474133	173.319	107.817	77.036	0.483899	83.124	34.579	21.293	0.598032	57329	747.272	19.913	17.643	18.692
0	2.278	55.582	55.582	111.164	59.931	41.855	101.786	0.904409	154.687	92.817	67.264	0.491432	154.431	99.713	82.253	0.459074	127.069	74.813	59.316	0.486485	120.511	63.044	50.12	0.515721	134.398	68.578	49.885	0.531509	134.705	75.263	60.116	0.498752	141.278	87.38	69.36	0.474059	152.957	92.321	71.382	0.483032	76.878	33.053	21.242	0.586081	45026	704.557	21.417	20.96	21.833
1	0.919	51.072	53.842	104.914	64.231	32.471	96.702	0.839874	175.724	108.537	76.715	0.486802	165.339	93.71	71.691	0.499906	130.717	62.703	46.898	0.543933	122.512	53.838	40.418	0.565176	133.054	60.604	42.975	0.56228	134.315	67.653	49.895	0.533286	149.101	83.244	64	0.503133	174.621	99.913	76.617	0.497282	95.012	39.102	23.01	0.604694	57601	748.096	19.853	19.123	20.07
1	1.042	69.341	52.046	121.387	62.65	84.644	147.294	0.996095	148.383	75.135	45.884	0.550787	173.417	104.607	77.941	0.487174	166.097	98.43	77.022	0.486305	158.292	86.347	63.828	0.513157	143.851	69.229	46.722	0.553695	129.989	65.743	47.106	0.535291	135.953	72.207	52.544	0.521484	149.373	80.872	54.347	0.524867	76.681	35.282	22.243	0.571368	70345	660.109	23.22	21.498	23.274
1	0	75.964	64.612	140.576	83.946	54.866	138.812	0.872348	147.349	96.124	71.785	0.467392	153.83	105.052	87.123	0.444589	146.732	105.339	91.649	0.426894	133.7	87.722	74.509	0.451795	132.621	81.891	64.41	0.475477	139.126	92.228	78.01	0.449716	149.191	101.652	87.17	0.441377	165.946	117.303	94.574	0.439216	71.914	41.191	28.488	0.507892	71028	800	19.179	18.933	18.879
0	7.765	56.793	79.38	136.173	67.036	72.121	139.157	0.872724	169.063	111.851	84.533	0.46262	160.961	102.881	82.382	0.464904	137.601	80.029	65.855	0.485391	113.181	61.241	50.882	0.502348	106.161	57.015	47.275	0.504445	122.11	72.315	60.389	0.479212	137.328	86.074	71.637	0.465457	159.915	102.532	80.585	0.466181	82.542	46.154	30.418	0.51876	53623	710.515	21.67	21.472	21.031
0	7.853	61.113	73.811	134.924	73.811	59.49	133.301	0.955327	81.759	41.997	31.397	0.526957	116.543	69.295	55.461	0.482982	132.171	86.384	69.347	0.459083	137.209	88.757	73.006	0.458936	127.715	73.162	55.682	0.4978	110.853	64.974	51.059	0.488585	105.599	59.79	47.348	0.496383	98.911	55.719	43.697	0.498727	39.825	22.931	16.912	0.499887	60746	702.589	22.152	21.543	21.014
0	5.711	59.931	22.964	82.895	78.518	54.36	132.878	0.794417	159.16	98.492	65.484	0.492548	162.055	99.678	71.74	0.485961	152.827	87.823	67.974	0.495188	136.598	70.786	52.529	0.525553	133.498	64.938	44.705	0.549056	139.883	69.916	50.681	0.53702	145.373	83.542	64.55	0.495367	160.251	95.583	67.331	0.49588	85.861	36.295	19.533	0.605982	45997	683.392	22.665	9.833	21.58
0	2.134	57.529	55.081	112.61	72.962	83.758	156.72	0.981348	120.899	70.324	48.274	0.504804	143.264	97.377	77.456	0.450378	131.055	81.562	65.086	0.471925	125.949	72.116	56.077	0.495585	127.631	69.943	52.509	0.510355	127.298	73.887	57.753	0.491616	131.185	80.11	63.171	0.477964	136.75	88.77	68.915	0.464449	59.121	35.03	25.709	0.49325	49251	644.447	23.699	22.893	23.454
1	0	67.714	54.567	122.281	77.661	85.533	163.194	0.875734	147.713	90.822	66.024	0.485006	153.659	93.192	72.453	0.481231	156.287	96.003	78.837	0.471985	153.419	93.095	76.126	0.475511	148.709	83.795	63.762	0.501944	153.435	91.863	74.823	0.479303	149.783	88.307	70.859	0.484815	151.038	90.232	66.974	0.489995	87.131	39.585	23.909	0.578463	59232	700	22.13	20.647	21.679
1	10.248	65.772	76.608	142.38	81.119	63.435	144.554	0.972717	125.218	86.51	67.318	0.448736	156.424	112.392	93.748	0.431438	160.169	117.16	102.642	0.42153	152.46	105.219	91.17	0.437037	141.285	90.659	76.817	0.457587	124.861	79.593	68.815	0.456916	116.419	76.434	66.177	0.449442	111.206	76.161	61.959	0.446026	91.454	62.938	46.067	0.456223	64967	719.478	21.274	21.081	19.645
1	6.189	59.931	51.203	111.134	68.523	62.241	130.764	0.898957	137.363	83.967	59.42	0.489272	161.035	107.191	84.515	0.456525	156.327	99.327	78.353	0.468035	153.086	92.61	73.383	0.479775	143.066	74.86	56.395	0.521528	146.263	89.338	71.645	0.476045	147.71	93.498	74.593	0.467731	139.352	85.861	66.783	0.477239	75.248	36.573	26.883	0.542508	55369	667.892	23.23	20.977	22.9
0	4.79	78.518	90	168.518	69.027	81.995	151.022	0.860694	156.074	86.915	64.113	0.508216	168.901	98.821	76.008	0.491377	160.544	93.934	77.128	0.484141	128.036	68.007	53.263	0.51357	121.692	57.175	43.558	0.547115	128.763	69.788	53.447	0.510968	141.547	77.498	57.899	0.511103	156.722	86.362	64.131	0.510138	70.216	40.023	28.893	0.504672	53557	718.51	20.66	20.397	20.887
0	4.943	52.431	58.276	110.707	59.931	67.38	127.311	0.853558	152.941	99.326	79.53	0.460948	172.387	110.013	90.94	0.461743	183.115	117.363	96.887	0.460823	160.702	103.694	88.344	0.455582	142.711	92.513	81.277	0.450902	126.215	86.358	78.065	0.434269	125.634	86.198	75.173	0.437742	138.302	90.533	75.191	0.454902	120.909	78.867	58.846	0.467512	49450	742.762	20.182	19.425	20.71
1	1.212	63.048	75.964	139.012	71.288	69.341	140.629	0.985541	127.286	68.419	48.076	0.522133	137.355	80.667	59.556	0.494834	139.879	81.122	63.484	0.491692	140.308	78.704	60.938	0.501189	144.903	77.018	55.487	0.522346	142.784	82.838	66.164	0.489345	142.351	82.129	64.232	0.493055	147.359	85.819	61.924	0.499349	44.503	25.702	19.749	0.494731	60613	756.169	20.402	20.34	20.235
1	7.088	62.65	22.135	84.785	53.13	80.248	133.378	0.834579	100.98	53.681	38.856	0.521815	116.908	67.701	51.73	0.494662	112.042	66.231	55.213	0.479866	111.283	63.548	53.151	0.488122	111.472	59.654	47.519	0.509831	100.212	54.912	45.233	0.500167	98.004	58.838	49.39	0.475212	100.438	56.634	44.34	0.498669	43.806	22.426	14.637	0.541691	54278	777.946	19.617	7.088	19.178
1	3.366	72.387	66.218	138.605	66.571	53.31	119.881	0.999905	140.817	80.138	54.333	0.511526	148.644	90.503	68.177	0.483672	144.074	87.538	68.357	0.480296	137.459	79.235	59.508	0.497676	137.178	77.82	55.775	0.506616	146.586	94.198	73.619	0.466236	137.679	80.219	60.321	0.494858	141.298	82.363	59.722	0.498611	111.212	64.839	37.811	0.520018	68117	749.293	20.532	19.968	20.431
0	1.074	74.899	58.736	133.635	58.736	76.809	135.545	0.939381	132.957	70.72	45.665	0.533231	159.576	98.47	75.817	0.477969	159.144	98.376	78.877	0.473084	142.086	78.797	60.872	0.504289	148.173	81.057	58.725	0.51457	162.532	99.782	77.724	0.477982	174.538	113.413	90.266	0.461476	161.195	94.828	69.946	0.49451	77.191	34.305	20.487	0.584856	51431	640.112	23.701	23.887	24.017
0	8.862	67.714	65.41	133.124	59.49	76.809	136.299	0.942708	143.598	90.934	64.531	0.48016	146.371	88.691	69.62	0.480406	131.52	76.793	60.903	0.48853	108.321	53.238	41.742	0.532811	79.269	35.015	27.449	0.559284	55.647	28.527	24.776	0.510757	60.064	32.322	27.675	0.500279	95.715	50.17	38.516	0.519059	77.215	33.118	22.585	0.580922	58049	752.989	20.344	19.547	20.193
0	3.965	67.714	78.341	146.055	27.759	65.41	93.169	0.863987	146.297	101.914	81.818	0.443285	138.056	92.284	77.194	0.448913	142.592	96.249	84.779	0.440616	140.643	93.279	78.601	0.450024	134.42	84.007	69.459	0.466921	133.021	87.151	75.308	0.450186	131.31	84.607	72.555	0.455191	139.586	91.303	73.981	0.457854	92.297	56.901	38.988	0.490456	66473	809.938	18.999	18.499	12.916
1	3.772	68.523	34.186	102.709	58.736	58.276	117.012	0.819674	122.761	62.155	42.88	0.538908	137.388	68.887	47.919	0.540485	150.971	69.742	45.18	0.567789	134.695	64.352	45.99	0.549692	118.114	54.213	40.735	0.554364	108.433	53.706	41.465	0.532568	104.791	53.288	40.462	0.527805	109.459	54.895	39.497	0.536956	51.165	26.042	16.356	0.546851	70670	729.581	21.002	16.638	20.329
1	6.71	25.388	34.418	59.806	62.241	81.995	144.236	0.98448	126.418	57.533	35.863	0.575114	145.912	82.697	58.785	0.507707	157.073	96.851	75.184	0.477269	162.092	93.302	69.871	0.498338	167.034	86.525	58.886	0.534603	156.438	88.046	66.534	0.502987	150.501	86.139	62.207	0.503606	141.14	78.9	54.014	0.515008	80.117	33.498	20.905	0.595577	58833	684.69	16.675	15.047	22.101
1	0.616	70.463	77.661	148.124	75.124	62.65	137.774	0.973575	120.757	62.722	45.807	0.526665	131.595	70.254	53.606	0.51514	133.538	69.267	54.018	0.519961	126.542	68.461	55.094	0.505972	138.526	62.739	45.407	0.56158	139.757	75.388	60.176	0.507615	130.627	76.267	62.78	0.484389	118.546	60.62	46.598	0.525088	41.973	21.043	15.265	0.536184	66864	744.043	20.711	20.377	20.762
0	1.252	69.647	46.888	116.535	67.38	57.804	125.184	0.653482	154.758	87.75	61.006	0.509888	156.879	91.622	72.212	0.489157	146.137	83.325	63.693	0.498497	140.666	74.052	55.473	0.520617	149.682	75.116	51.935	0.54089	146.606	77.464	56.957	0.521679	152.744	90.483	70.456	0.486937	161.736	98.881	76.778	0.479367	92.547	38.512	22.476	0.602775	47165	732.175	21.178	18.896	20.768
0	4.917	58.736	70.463	129.199	66.571	80.096	146.667	0.881081	124.214	91.073	80.643	0.419741	147.586	108.808	97.288	0.417284	154.28	117.134	107.024	0.407676	135.629	98.566	88.555	0.420229	120.924	81.851	66.392	0.449253	96.634	62.976	49.472	0.462182	85.506	57.767	46.837	0.449771	100.643	71.334	62.069	0.430014	93.569	73.495	65.057	0.403104	61679	746.748	20.43	20.585	20.491
1	6.633	69.647	75.75	145.397	77.661	99.752	177.413	0.848872	126.737	77.723	55.61	0.487319	130.067	87.269	67.337	0.4569	123.655	82.564	67.76	0.45133	137.598	89.939	71.559	0.460046	153.469	92.977	72.668	0.480922	158.262	101.953	81.671	0.462909	153.118	96.549	75.474	0.470928	155.615	103.549	78.416	0.460972	109.678	60.581	37.642	0.527549	55195	692.636	22.193	22.043	21.365
1	5.307	63.825	57.529	121.354	74.055	62.241	136.296	0.913049	99.372	48.745	33.738	0.546435	125.746	71.488	52.939	0.502636	121.731	69.107	53.182	0.498857	126.819	70.906	56.215	0.499405	133.668	74.37	54.249	0.509625	137.913	80.303	63.676	0.489241	126.409	67.291	50.84	0.516926	118.131	63.044	43.861	0.524943	40.317	21.746	15.768	0.518007	59766	735.152	20.959	19.707	20.559
1	0.63	60.69	53.842	114.532	66.571	64.983	131.554	0.864621	175.017	109.265	80.369	0.479958	163.676	103.048	84.193	0.466424	147.539	89.367	73.152	0.475843	141.701	75.29	57.729	0.515802	147.255	71.863	51.915	0.54331	150.847	80.972	59.57	0.517683	160.042	102.052	85.147	0.460896	176.334	111.217	89.028	0.468252	101.467	44.491	26.241	0.589243	39204	728.044	20.842	19.778	21.045
1	10.685	67.714	67.38	135.094	90.895	93.521	184.416	0.958337	77.34	38.175	30.372	0.530136	114.828	70.246	55.347	0.477612	129.014	82.062	66.124	0.465418	137.599	85.157	66.12	0.476325	141.074	80.666	57.2	0.50575	121.276	69.017	52.123	0.500281	96.142	53.229	41.117	0.504714	71.883	39.207	32.034	0.502243	57.006	31.089	24.005	0.508528	55487	647.222	23.496	23.304	19.749
1	6.009	78.518	88.238	166.756	73.465	69.027	142.492	0.912631	110.343	71.819	57.555	0.460305	128.861	86.408	71.911	0.448712	134.965	98.066	86.127	0.422878	129.656	91.542	79.438	0.431272	120.467	77.342	65.412	0.457665	103.185	68.934	60.929	0.442763	103.49	71.937	64.327	0.431651	107.821	74.648	62.657	0.43986	62.646	42.752	34.865	0.446632	52926	687.779	21.42	21.551	22.337
0	2.01	85.668	59.49	145.158	78.341	73.811	152.152	0.943929	140.836	68.114	43.976	0.556827	154.37	86.285	61.966	0.51011	158.931	99.36	81.682	0.467481	152.147	86.729	68.074	0.495674	166.494	89.331	65.417	0.518282	171.799	96.693	76.836	0.497495	177.775	100.779	79.639	0.496311	178.559	104.605	76.37	0.49664	86.654	33.062	21.03	0.615676	56432	684.421	21.882	22.184	21.847
0	1.492	71.288	66.571	137.859	82.875	77.661	160.536	0.973609	149.934	102.683	82.901	0.446873	161.391	113.399	97.378	0.433651	154.175	106.227	93.703	0.435393	134.957	90.092	79.219	0.443546	117.315	64.852	53.036	0.498782	107.417	64.757	56.294	0.470162	117.604	74.729	64.814	0.457342	140.193	93.567	76.887	0.451294	71.72	46.856	38.068	0.457853	66863	768.26	19.904	19.823	19.064
0	1.273	56.793	67.38	124.173	67.38	77.661	145.041	0.96013	115.191	67.758	46.443	0.502158	128.266	76.036	55.775	0.493185	121.794	68.346	52.854	0.501222	124.549	68.163	51.17	0.510694	134.623	73.445	53.575	0.514529	130.916	71.857	55.705	0.506488	131.021	76.649	58.806	0.49168	128.306	75.844	55.706	0.493758	84.906	50.45	35.079	0.498172	64087	720.178	21.007	21.137	21.163
0	7.512	55.582	57.995	113.577	44.37	64.231	108.601	0.906132	94.934	47.869	32.667	0.541027	132.764	75.505	52.525	0.509076	140.111	74.592	51.963	0.525418	139.257	77.507	58.192	0.50647	127.578	69.361	50.058	0.516516	107.458	57.222	43.401	0.516424	84.811	41.217	31.577	0.538124	67.981	35.13	26.925	0.522786	42.315	24.546	18.445	0.496038	62238	734.302	20.765	19.793	19.389
1	2.8	77.661	82.875	160.536	106.189	65.772	171.961	0.946462	98.462	48.24	35.649	0.539959	109.365	59.48	45.508	0.51021	115.136	67.709	53.293	0.487579	119.664	68.646	53.87	0.494112	136.07	77.949	59.431	0.497605	154.068	101.953	85.335	0.451341	140.858	90.245	74.638	0.46071	118.451	70.456	53.738	0.488166	43.117	21.462	15.479	0.538572	70544	736.88	20.439	20.154	16.566
1	6.271	75.964	64.612	140.576	64.231	74.899	139.13	0.85526	128.96	71.338	51.125	0.51292	146.13	92.249	72.986	0.469321	142.899	86.177	68.987	0.479425	140.805	78.683	60.64	0.502645	136.068	73.966	55.575	0.512287	127.133	69.233	53.954	0.507882	118.229	67.051	53.565	0.495003	129.123	75.066	56.814	0.494718	58.157	28.953	20.06	0.542661	63739	732.382	20.569	20.482	20.591
0	0.934	72.387	79.216	151.603	63.048	60.69	123.738	0.984207	61.386	34.147	26.995	0.500996	96.271	55.957	46.096	0.485423	95.215	52.731	44.142	0.495684	94.647	50.334	40.67	0.509811	100.313	55.252	43.571	0.503741	87.902	48.349	39.109	0.501266	81.575	45.074	36.313	0.500577	71.91	41.915	34.602	0.484481	42.793	24.748	18.359	0.498172	52352	736.098	20.988	20.165	20.996
0	2.712	69.647	90.881	160.528	80.248	84.644	164.892	0.991767	165.017	105.057	77.006	0.475444	161.628	105.066	82.272	0.463163	152.769	98.139	80.776	0.460586	127.401	73.291	56.978	0.494435	133.699	70.216	51.05	0.524382	136.975	81.444	63.963	0.48507	157.242	101.097	83.289	0.460273	165.57	107.66	83.201	0.464522	84.314	38.549	22.828	0.578718	59790	760.852	20.321	19.053	19.475
0	0	68.523	80.248	148.771	71.288	50.648	121.936	0.876099	163.912	113.8	87.931	0.448284	155.627	98.32	76.638	0.470762	142.341	87.641	69.951	0.474576	118.556	63.117	49.449	0.512959	123.779	63.408	46.472	0.529742	128.968	71.284	54.792	0.50567	145.666	88.612	69.472	0.479559	152.217	95.383	71.258	0.477382	88.788	38.719	20.69	0.599121	44936	656	23.543	22.7	23.44
1	2.07	78.518	84.726	163.244	84.806	75.75	160.556	0.890537	146.323	85.347	59.109	0.50321	162.984	104.887	83.744	0.46353	157.113	90.23	72.245	0.491611	148.531	79.719	61.066	0.513387	148.268	83.018	60.724	0.50775	152.444	94.505	73.973	0.475019	159.684	100.909	81.665	0.46656	161.036	99.439	75.778	0.478913	79.22	35.488	20.359	0.586524	45708	664.434	22.515	22.311	22.158
0	6.305	76.809	92.643	169.452	89.105	71.003	160.108	0.95372	23.651	15.881	14.88	0.434665	71.295	36.415	29.471	0.519715	98.05	54.781	44.628	0.496559	95.522	48.393	38.359	0.524057	97.18	45.164	35.186	0.5474	81.226	43.648	36.886	0.502139	44.194	25.46	22.853	0.477737	16.332	12.154	12.299	0.400441	20.081	13.67	12.398	0.435134	76096	728.406	20.535	20.048	18.711
1	6.103	70.463	56.31	126.773	61.876	52.431	114.307	0.838452	119.195	64.511	45.746	0.519477	138.3	90.45	73.584	0.457441	120.008	66.325	53.584	0.500206	130.373	71.714	57.188	0.502837	127.929	67.884	52.759	0.514656	130.974	77.429	62.889	0.482779	125.802	72.115	57.44	0.492651	131.143	79.527	62.146	0.480701	50.304	28.689	19.583	0.510307	45200	639.625	23.867	22.845	24.265
1	2.4	66.915	53.13	120.045	86.532	84.644	171.176	0.919405	151.814	111.577	88.989	0.430825	163.754	120.208	101.555	0.424765	147.429	105.787	91.178	0.428082	135.799	94.547	80.914	0.436288	126.204	85.79	71.362	0.44539	116.417	84.517	71.779	0.426885	118.024	84.733	71.04	0.431064	132.31	97.351	81.103	0.425757	119.665	84.72	57.988	0.456087	64959	668.587	23.346	21.77	21.725
1	0	54.162	52.431	106.593	72.962	30.964	103.926	0.972629	163.98	94.994	69.105	0.499819	163.182	94.978	72.102	0.494099	149.899	76.868	54.136	0.533633	147.522	72.629	49.814	0.546449	151.905	79.415	54.11	0.532197	154.683	79.55	56.637	0.531794	162.511	91.086	67.262	0.506487	165.256	93.998	70.7	0.500846	86.673	33.027	21.521	0.61374	52992	740	20.298	19.729	20.48
1	6.072	74.055	84.726	158.781	66.571	73.811	140.382	0.851938	160.442	92.375	63.034	0.507967	167.611	104.305	82.882	0.472412	159.278	94.939	75.583	0.482953	135.893	77.088	59.437	0.49884	130.259	68.77	49.545	0.524025	134.111	77.943	60.865	0.491395	146.027	86.387	66.715	0.488174	157.604	90.817	65.594	0.5019	79.653	34.237	19.373	0.597713	70138	756.243	19.951	19.96	20.209
0	4.297	69.341	55.582	124.923	54.567	73.811	128.378	0.763801	159.216	94.917	69.624	0.491776	161.212	97.107	76.27	0.481821	144.974	89.387	73.961	0.470203	137.053	73.09	57.33	0.512399	141.216	73.991	54.249	0.524078	143.279	77.692	59.833	0.510246	152.902	96.088	78.593	0.466758	163.903	101.291	80.194	0.474547	101.095	47.204	27.483	0.575116	67444	693.951	21.961	21.074	21.248
0	2.8	80.395	72.121	152.516	67.036	54.36	121.396	0.949844	162.801	98.384	70.076	0.491458	162.08	103.965	82.125	0.46552	154.955	100.449	82.63	0.458401	139.369	77.956	57.199	0.507675	150.884	85.571	63.023	0.503823	160.873	96.176	75.874	0.483214	175.486	115.71	93.042	0.456712	176.073	117.267	93.199	0.455512	90.189	43.505	30.897	0.547958	62583	736.88	20.737	20.609	20.257
0	5.06	61.876	72.962	134.838	52.595	70.168	122.763	0.741076	160.164	96.641	69.264	0.491197	158.136	103.217	83.271	0.458865	137.363	86.265	70.535	0.466962	130.259	67.046	50.882	0.524842	137.332	65.809	48.125	0.54656	140.643	75.654	57.15	0.514334	149.332	95.825	78.873	0.460859	164.721	106.659	85.398	0.46169	85.636	37.89	21.17	0.591834	49467	771.005	19.918	19.64	18.903
0	0.651	84.726	60.69	145.416	66.571	74.667	141.238	0.970207	144.811	80.141	56.009	0.515413	167.128	103	80	0.477334	156.282	92.223	70.33	0.490166	139.845	78.215	57.208	0.508032	141.519	69.318	48.093	0.546553	140.108	70.612	52.312	0.532665	153.757	87.659	66.39	0.499526	153.673	90.747	67.832	0.492144	77.283	35.098	25.447	0.560721	79279	704.045	20.985	21.629	21.791
1	0.349	51.203	56.793	107.996	77.471	75.75	153.221	0.974007	163.953	119.635	99.845	0.427592	167.64	125.879	108.314	0.417188	155.897	113.498	98.587	0.423654	162.783	116.664	99.881	0.429135	166.628	120.978	103.009	0.426579	156.535	113.476	101.701	0.421119	170.286	123.211	108.513	0.423586	171.407	124.46	106.528	0.425967	119.435	89.254	72.02	0.425476	72483	656.012	22.471	23.28	22.806
1	2.304	82.117	71.847	153.964	65.41	80.395	145.805	0.959372	109.642	59.615	43.194	0.516081	139.479	88.475	68.96	0.469762	143.24	90.177	75.717	0.463359	148.453	100.058	82.655	0.448274	142.804	84.754	66.773	0.485182	139.631	86.466	68.326	0.474253	136.328	87.365	71.703	0.461509	124.217	73.108	55.967	0.49041	42.918	25.102	19.106	0.492597	65855	696.563	21.271	21.627	21.875
0	1.232	73.217	65.772	138.989	63.825	53.13	116.955	0.787624	144.267	79.96	47.517	0.530893	129.931	73.674	52.177	0.507976	115.652	63.878	50.021	0.503818	107.961	52.759	39.343	0.539635	125.318	61.748	44.093	0.542129	132.902	75.436	56.889	0.501088	132.796	75.439	56.68	0.501278	138.564	73.924	48.879	0.530151	80.224	41.327	24.183	0.550482	63303	744.172	20.629	20.634	20.632
0	6.995	80.395	66.571	146.966	68.523	91.762	160.285	0.971793	157.022	95.289	67.328	0.491248	164.332	102.217	79.008	0.475557	163.787	106.882	87.319	0.457521	147.967	85.001	66.328	0.494383	149.227	86.314	66.925	0.493368	148.579	88.346	70.989	0.482534	160.686	102.681	86.291	0.459552	167.881	107.94	85.182	0.46504	86.54	44.153	30.239	0.537743	59688	656.89	22.219	23.271	23.236
0	8.383	83.089	74.667	157.756	79.38	67.38	146.76	0.964508	84.644	38.964	27.046	0.561844	129.52	74.027	52.571	0.505704	136.741	70.405	50.937	0.529833	130.469	77.329	60.989	0.485399	128.156	69.586	51.067	0.515078	120.746	67.053	50.884	0.505884	106.34	52.349	38.985	0.537956	78.26	38.825	29.372	0.534355	43.107	26.063	20.459	0.480949	85329	768.208	20.177	19.102	19.817
0	3.724	84.726	85.668	170.394	98.005	68.199	166.204	0.999969	95.806	41.377	29.175	0.575903	128.543	69.12	54.089	0.510594	150.642	91.761	73.883	0.476284	143.486	72.647	54.28	0.530618	152.792	71.558	49.29	0.558369	145.861	72.776	51.698	0.539556	137.204	69.033	53.059	0.52914	125.077	67.406	50.152	0.515494	50.429	23.441	16.819	0.556065	66839	677.43	22.053	21.427	20.305
1	1.259	23.085	24.59	47.675	81.119	90.881	172	0.983439	145.091	91.276	70.03	0.473539	162.529	112.455	93.908	0.440587	154.396	107.956	94.045	0.433214	151.007	99.156	84.596	0.451092	140.979	83.138	67.762	0.483005	128.791	80.744	68.552	0.463132	123.811	76.381	65.276	0.466388	137.561	88.947	71.951	0.460904	76.447	43.226	34.801	0.494886	50629	728.176	12.666	11.851	20.312
1	4.6	77.661	73.811	151.472	59.49	84.644	144.134	0.973575	95.857	46.559	36.033	0.537167	143.628	86.25	69.472	0.4798	156.486	90.059	74.387	0.487599	146.277	85.854	71.319	0.482046	132.137	70.214	55.226	0.513	104.271	55.001	45.72	0.508659	74.258	41.834	35.328	0.490411	58.751	32.977	28.477	0.488757	53.756	30.136	23.309	0.501451	66864	698.249	21.389	21.703	21.802
1	6.729	56.793	67.714	124.507	72.699	49.97	122.669	0.898152	116.944	68.074	49.821	0.497975	136.407	83.76	65.279	0.477873	141.771	90.351	73.961	0.463178	132.957	79.697	63.103	0.482153	126.589	66.527	48.959	0.522933	120.253	67.819	53.077	0.498667	110.144	60.082	47.694	0.505433	113.989	65.745	50.243	0.495654	48.238	24.791	17.177	0.534754	50479	716.938	21.428	21.38	20.553
0	3.968	69.647	61.876	131.523	61.113	64.612	125.725	0.962315	147.082	95.088	67.112	0.47556	144.205	91.77	73.211	0.466402	125.479	75.581	60.445	0.479834	116.142	62.517	49.513	0.509011	118.414	61.206	45.688	0.525565	122.673	67.326	51.288	0.508411	135.861	83.047	66.407	0.476179	146.822	95.346	73.569	0.465014	70.127	36.489	23.999	0.536899	44653	693.663	22.291	21.917	22.434
0	5.032	82.117	91.736	173.853	97.125	79.38	176.505	0.882952	90.124	43.666	31.065	0.546686	95.891	51.422	41.003	0.509203	114.058	69.657	59.869	0.468249	123.632	71.204	55.936	0.493006	133.59	76.432	56.771	0.500725	130.759	77.266	63.202	0.482102	117.349	67.814	56.503	0.485583	103.566	55.816	43.193	0.511248	38.917	22.309	17.595	0.493739	51225	638.461	22.742	22.931	20.004
0	3.215	67.714	90	157.714	69.647	72.121	141.768	0.931374	132.999	75.852	53.605	0.506748	149.339	89.991	71.758	0.480054	141.235	82.387	65.314	0.488811	129.531	70.426	54.057	0.509936	131.735	68.96	50.379	0.524686	126.368	69.92	54.687	0.503508	121.084	64.01	50.594	0.513747	130.705	71.156	53.113	0.512621	77.875	43.62	30.639	0.511884	86471	713.123	21.678	20.386	21.7
1	2.847	74.055	71.288	145.343	55.081	65.41	120.491	0.951364	147.464	88.102	62.659	0.494472	159.976	102.738	79.29	0.467761	163.703	107.867	87.034	0.456501	161.447	104.388	81.287	0.465102	160.254	95.445	69.969	0.492078	151.211	92.307	74.232	0.47588	149.137	96.057	78.787	0.460326	151.795	94.054	72.975	0.476109	92.071	46.981	30.195	0.544004	78268	724.894	20.985	21.174	20.448
1	2.203	72.387	85.668	158.055	88.264	63.825	152.089	0.928815	135.427	74.914	54.374	0.511595	150.476	96.444	79.798	0.460568	159.66	115.614	102.576	0.422549	152.248	98.893	84.285	0.453894	152.791	87.047	70.627	0.492136	154.222	100.212	86.086	0.452901	154.576	103.623	88.771	0.445502	156.77	101.536	79.449	0.464153	67.433	31.766	22.832	0.552589	78141	728.538	21.167	20.638	19.873
1	0.626	71.288	64.612	135.9	85.533	86.479	172.012	0.890271	117.076	70.775	51.183	0.489788	135.939	85.321	64.884	0.475072	123.126	74.944	61.214	0.474869	118.823	70.958	55.465	0.484505	108.837	56.239	43.306	0.522296	87.802	46.159	38.052	0.510438	78.165	43.428	35.97	0.496087	91.201	49.352	37.158	0.513198	158.751	123.026	97.635	0.418413	47434	732.044	20.949	20.856	19.83
0	0.666	77.661	76.809	154.47	69.027	87.357	156.384	0.940461	126.087	68.082	48.92	0.518687	156.18	95.723	72.56	0.481349	154.25	89.834	73.223	0.486122	149.137	88.728	71.255	0.482457	140.136	70.279	50.61	0.536868	122.281	60.415	47.355	0.531539	110.287	55.711	44.345	0.52432	121.926	68.209	51.971	0.503606	65.788	30.462	23.128	0.55109	79175	688.047	22.005	22.215	21.926
0	2.521	74.899	76.608	151.507	81.254	63.825	145.079	0.960715	119.6	55.843	35.289	0.567546	122.188	63.506	45.683	0.528091	133.981	77.703	61.167	0.491041	138.778	75.809	59.055	0.507152	143.672	72.599	53.41	0.532748	142.91	80.554	63.282	0.498385	144.993	83.225	62.54	0.498672	142.141	75.308	50.236	0.531001	58.645	25.24	17.068	0.580914	55412	636.616	23.721	23.771	23.27
0	1.232	73.217	57.051	130.268	64.983	92.643	157.626	0.806331	161.789	107.286	83.148	0.459337	170.786	117.351	95.825	0.444799	163.128	111.319	93.254	0.443643	148.121	92.533	75.394	0.468666	142.704	83.477	65.98	0.488443	150.263	93.119	79.164	0.465865	161.757	109.033	94.373	0.442972	170.654	114.002	93.263	0.451562	85.971	50.849	40.421	0.485051	64356	744.172	20.629	19.553	20.819
1	6.407	59.931	59.036	118.967	66.125	74.899	141.024	0.795279	157.914	73.649	46.897	0.567098	180.763	93.479	67.283	0.529282	183.13	96.647	71.272	0.521665	166.632	90.162	68.111	0.512864	150.939	72.371	49.99	0.552283	133.196	60.112	45.004	0.558914	124.746	52.123	39.187	0.577378	143.513	68.497	48.015	0.55192	89.24	33.495	19.603	0.626958	60732	752.702	20.454	18.857	20.728
1	2.862	60.69	59.931	120.621	72.121	66.218	138.339	0.931915	182.447	109.006	75.796	0.496794	178.977	108.28	80.901	0.486142	168.305	106.425	86.513	0.465905	159.549	90.949	70.893	0.496433	157.391	79.512	55.097	0.53901	168.201	100.253	79.085	0.483977	178.309	112.3	89.818	0.468708	190.365	119.711	89.122	0.476869	107.656	43.587	24.867	0.6113	58802	720.899	21.172	20.946	21.067
1	0.934	57.995	48.731	106.726	81.119	90.881	172	0.812522	145.983	96.343	71.916	0.464556	144.694	98.395	79.72	0.448234	119.285	74.213	63.277	0.464551	112.321	66.611	54.884	0.480382	119.997	63.71	49.409	0.514752	129.828	76.864	63.308	0.480844	131.141	83.813	69.045	0.461766	144.713	94.42	73.776	0.462476	69.695	36.07	22.543	0.543185	55750	736.098	20.515	19.31	20.253
0	5.377	85.732	55.814	141.546	74.899	75.75	150.649	0.96013	130.373	71.069	49.591	0.519346	147.062	84.552	61.357	0.501968	151.185	92.844	73.389	0.476296	160.794	94.856	74.178	0.487509	165.518	93.724	65.855	0.509134	154.027	84.637	61.114	0.513804	136.49	73.763	55.965	0.5127	130.73	69.623	49.783	0.522636	77.012	30.955	18.375	0.609552	64087	683.005	22.553	21.868	22.453
0	1.088	74.055	61.46	135.515	85.601	56.07	141.671	0.964744	127.445	67.202	44.892	0.532043	145.133	86.282	67.791	0.48506	137.889	83.217	67.701	0.477443	124.471	67.094	52.452	0.510092	132.202	72.317	54.047	0.511289	140.32	83.121	66.307	0.484283	147.209	93.099	77.697	0.462914	153.81	98.173	76.248	0.468603	63.87	29.709	20.344	0.560642	52001	632.114	24.286	24.2	23.147
0	6.189	70.463	72.962	143.425	69.647	97.765	167.412	0.843499	91.607	47.773	35.304	0.524416	118.067	71.743	57.28	0.47783	127.166	84.53	73.985	0.445133	108.384	60.131	51.175	0.49335	98.599	49.969	41.011	0.520095	89.586	48.65	40.883	0.500148	84.139	45.85	38.803	0.498477	85.573	48.287	39.116	0.49471	46.737	26.343	18.805	0.508647	55136	667.892	22.866	22.852	23.036
1	1.54	74.055	61.113	135.168	64.983	80.395	145.378	0.972657	78.281	42.04	33.5	0.50891	125.125	80.079	64.185	0.464477	127.451	84.219	72.69	0.448203	129.814	82.751	68.084	0.462549	124.365	72.626	57.257	0.489148	104.915	61.522	50.744	0.483076	95.344	58.136	49.421	0.469904	85.537	48.833	41.286	0.486957	38.624	25.079	21.363	0.454047	61451	744.269	20.496	20.531	20.822
1	3.691	69.341	78.341	147.682	102.529	69.341	171.87	0.972633	160.618	92.065	65.448	0.50488	169.304	103.324	78.668	0.481941	156.372	97.291	78.416	0.470888	138.902	79.264	62.546	0.49482	136.593	72.755	56.755	0.513309	143.589	84.884	71.112	0.479293	149.612	90.344	74.438	0.475874	166.378	103.813	82.076	0.472307	69.194	33.713	25.994	0.5368	61450	745.547	20.434	20.117	16.865
1	0.626	57.995	69.647	127.642	70.168	76.809	146.977	0.851094	176.576	114.637	88.676	0.464809	174.935	118.068	96.125	0.449556	170.259	116.913	97.018	0.443164	148.837	93.887	76.975	0.465554	147.146	84.218	65.439	0.49577	157.437	98.373	82.119	0.465888	171.238	110.985	92.324	0.457187	178.814	115.489	94.527	0.459877	116.101	62.85	37.986	0.535183	63337	732.044	20.774	21.182	20.744
0	6.072	53.653	53.653	107.306	58.736	70.463	129.199	0.839874	144.599	81.547	53.712	0.516687	140.828	82.475	64.062	0.490067	125.373	75.786	61.102	0.478047	110.486	59.394	47.466	0.508342	111.711	59.579	46.293	0.513418	106.288	57.942	46.195	0.505111	119.257	75.416	62.119	0.464411	137.216	82.331	63.309	0.485109	80.34	38.217	21.574	0.573321	57601	756.243	20.029	18.561	20.194
0	0	61.876	52.958	114.834	84.644	72.121	156.765	0.96833	154.207	74.466	45.237	0.562984	174.777	100.429	73.133	0.501744	159.559	88.761	64.088	0.510739	147.244	73.752	50.935	0.541476	157.696	80.882	53.355	0.540179	174.934	98.447	71.183	0.507697	176.512	106.087	81.142	0.485268	171.595	101.904	74.208	0.493505	76.199	33.036	24.195	0.571078	51470	652	23.72	23.311	22.178
0	5.194	80.395	46.848	127.243	84.806	61.876	146.682	0.920063	147.348	83.789	57.716	0.510114	172.925	112.82	92.887	0.45671	168.512	112.173	93.905	0.449857	153.012	90.512	71.115	0.48631	148.001	76.999	56.073	0.526557	156.247	92.463	72.998	0.48568	159.781	95.655	78.358	0.478681	164.205	100.448	78.999	0.477823	94.566	43.817	25.451	0.577206	66755	662.722	22.257	20.571	21.801
0	2.476	70.463	51.892	122.355	82.875	88.238	171.113	0.915228	89.149	40.032	25.268	0.577207	125.837	60.952	38.646	0.558196	128.641	61.599	42.611	0.552461	112.122	58.408	42.545	0.526209	117.811	55.633	39.077	0.55435	120.628	63.175	45.954	0.525024	117.674	60.192	42.979	0.532835	91.713	41.869	28.263	0.566672	38.745	20.698	14.023	0.527387	74976	740.692	20.806	19.665	20.033
1	0.944	66.915	69.027	135.942	82.875	47.49	130.365	0.984594	146.935	82.679	51.772	0.522183	140.912	73.028	49.675	0.534537	129.443	70.317	51.755	0.514653	129.581	66.387	45.461	0.536725	142.545	70.818	45.777	0.550069	143.062	77.668	55.088	0.518683	140.597	80.422	57.792	0.504274	145.206	84.049	57.009	0.507245	67.264	32.148	20.478	0.561048	57091	728.099	21.339	20.67	20.264
1	2.961	67.714	61.113	128.827	81.119	90	171.119	0.822339	109.356	52.167	34.118	0.558963	135.691	75.648	52.247	0.514788	134.564	74.812	58.458	0.502416	135.182	69.625	53.394	0.523553	124.801	55.278	40.021	0.56702	109.448	51.462	37.739	0.550962	98.122	50.46	38.065	0.525709	95.547	49.908	36.214	0.52594	76.637	33.2	17.132	0.603588	46644	696.93	22.203	21.999	21.034
1	0.341	68.523	64.231	132.754	57.051	46.888	103.939	0.904548	111.862	55.504	37.591	0.545783	111.768	55.957	42.358	0.532018	110.742	53.813	42.724	0.534265	114.56	51.811	39.669	0.556009	132.233	60.066	43.744	0.560207	126.662	62.962	48.502	0.531912	121.445	59.168	44.774	0.538829	118.352	59.543	44.17	0.532961	76.28	28.735	14.377	0.638904	46625	672.012	22.961	22.511	22.068
1	1.92	69.341	101.659	171	80.981	75.964	156.945	0.868717	117.955	61.79	43.704	0.527883	136.058	77.725	54.444	0.507249	150.265	93.458	74.681	0.471932	143.525	86.135	66.718	0.484263	138.876	73.431	50.993	0.527444	118.902	63.083	47.878	0.517273	100.519	49.796	39.298	0.530127	110.752	53.675	40.858	0.539504	61.179	32.904	23.715	0.519355	63013	716.402	21.323	18.455	20.29
0	4.041	59.931	74.291	134.222	70.463	66.571	137.034	0.980454	100.283	51.695	37.92	0.528089	123.61	67.243	50.836	0.511442	119.641	62.028	47.479	0.522112	106.894	57.325	47.133	0.505763	97.284	46.59	37.592	0.5361	90.41	44.521	36.982	0.525906	92.825	47.328	38.422	0.51981	80.52	40.159	31.882	0.527789	41.16	23.85	17.924	0.496298	58623	737.835	20.83	21.12	20.801
0	0.616	83.089	99.752	182.841	81.384	94.399	175.783	0.940993	145.481	80.315	53.056	0.521714	146.613	84.849	58.278	0.506016	158.697	99.217	76.968	0.473889	144.944	82.046	59.877	0.505266	146.931	77.438	54.178	0.527491	159.084	98.198	74.231	0.479873	172.492	113.682	91.219	0.457062	164.731	107.324	77.44	0.47134	80.379	36.502	27.627	0.556225	83224	744.043	20.292	18.086	20.509
0	4.108	54.36	67.38	121.74	67.38	63.034	130.414	0.870118	123.424	69.436	49.437	0.509391	131.295	69.719	51.248	0.520471	125.696	68.66	52.053	0.510111	122.598	65.759	51.96	0.510151	124.252	61.747	45.65	0.53638	116.806	60.248	44.039	0.528312	106.905	56.858	41.589	0.520594	118.141	66.269	48.377	0.507507	62.941	30.436	21.114	0.549746	66444	725.865	20.667	20.875	20.969
0	11.753	64.983	106.189	171.172	82.983	90	172.983	0.99966	103.623	61.945	45.212	0.491617	147.121	97.601	72.129	0.464322	163.67	109.893	88.494	0.452056	159.792	102.117	80.457	0.466729	140.625	78.893	58.541	0.505738	116.81	65.61	51.505	0.499348	107.409	64.78	54.057	0.474744	108.069	66.002	52.345	0.477303	76.81	48.829	37.83	0.469875	56399	608.763	25.193	22.269	22.496
1	8.387	60.69	62.65	123.34	72.962	79.38	152.342	0.844821	150.515	101.944	78.873	0.454272	172.287	120.072	97.613	0.441793	171.527	118.414	100.422	0.439404	161.677	108.867	93.677	0.443898	148.712	94.059	79.606	0.461298	141.469	93.885	83.148	0.44417	146.504	98.967	85.365	0.44283	158.546	108.872	90.255	0.443271	108.447	74.614	60.097	0.445994	47407	630.746	24.442	23.911	23.43
1	3.18	69.341	93.521	162.862	71.847	86.424	158.271	0.97314	169.734	98.837	68.105	0.504146	183.744	123.216	99.945	0.451565	172.94	116.879	98.942	0.444849	168.048	102.691	83.778	0.47402	166.924	95.62	72.914	0.4976	165.044	101.264	83.337	0.472033	169.28	110.598	90.76	0.456726	177.872	118.065	93.293	0.456984	100.028	36.781	21.823	0.630566	56299	721.11	21.154	19.822	20.749
0	2.793	64.204	84.726	148.93	82.875	73.811	156.686	0.942937	149.686	87.102	60.669	0.503219	167.398	97.832	77.073	0.489035	157.408	87.405	69.631	0.500592	137.22	66.517	49.718	0.541398	143.178	65.48	45.669	0.562968	150.841	80.528	61.234	0.515514	155.782	82.879	64.399	0.51403	169.005	100.036	79.017	0.485566	81.625	36.099	22.829	0.580742	59631	656.78	23.942	22.63	21.982
0	6.639	38.797	72.121	110.918	97.125	103.601	200.726	0.985076	122.601	73.005	52.004	0.495138	150.077	100.155	76.271	0.45965	149.116	91.416	71.794	0.477437	145.449	84.884	66.702	0.48967	125.397	66.822	50.042	0.517611	104.778	55.894	44.879	0.509742	98.011	53.88	43.731	0.501022	100.415	56.641	43.109	0.501661	99.079	59.42	42.984	0.491749	49056	761.104	17.898	19.956	16.944
0	0.662	85.668	69.341	155.009	80.248	59.49	139.738	0.99966	173.793	105.942	75.131	0.489743	164.596	100.214	74.443	0.485172	162.405	93.103	71.746	0.496266	139.404	76.031	59.734	0.506612	139.576	67.06	48.509	0.547046	152.704	86.92	69.149	0.494551	174.314	103.701	81.951	0.484251	174.97	101.071	69.747	0.506004	89.451	43.458	26.715	0.560386	56399	692.046	21.517	22.12	21.605
1	7.363	56.07	85.601	141.671	52.431	58.276	110.707	0.848183	147.95	84.074	56.042	0.513598	169.787	116.134	95.28	0.4454	163.339	105.724	84.549	0.461916	156.311	97.837	76.852	0.472239	155.685	92.762	67.451	0.492833	156.948	100.248	79.262	0.466471	165.689	108.418	84.634	0.461862	167.275	106.081	82.187	0.470478	89.518	37.827	21.954	0.599589	46420	717.919	21.588	21.009	21.161
1	1.302	72.387	73.217	145.604	51.892	57.529	109.421	0.906608	108.516	56.153	39.225	0.532218	131.309	72.595	55.08	0.507016	137.728	82.5	67.132	0.479287	137.346	75.922	59.909	0.502773	133.06	65.99	47.097	0.540571	118.857	60.537	47.53	0.523774	103.173	53.365	43.45	0.515896	100.83	51.382	39.874	0.524921	50.908	22.123	15.969	0.572	63967	704.182	21.941	21.898	20.717
1	7.907	79.54	93.468	173.008	66.218	71.847	138.065	0.924469	131.663	74.597	51.458	0.51088	143.702	85.093	62.51	0.493304	150.442	91.029	72.671	0.478898	153.54	85.119	61.895	0.510857	157.281	86.914	59.206	0.518393	138.111	81.413	58.538	0.496691	129.379	75.859	53.882	0.499301	117.583	60.145	41.668	0.53594	74.459	31.999	19.176	0.592666	49017	726.911	20.271	20.469	20.703
1	3.576	78.69	60.69	139.38	87.357	53.653	141.01	0.958712	177.692	111.616	81.541	0.479149	181.62	119.174	97.291	0.456234	177.794	112.999	94.134	0.46189	175.093	103.424	82.14	0.485483	172.258	90.674	66.91	0.522244	169.411	98.036	78.408	0.489832	174.278	112.021	91.547	0.461241	188.873	126.282	99.894	0.455062	94.081	42.663	27.713	0.572071	69581	705.374	21.906	21.701	20.911
0	5.307	78.518	59.931	138.449	67.38	72.121	139.501	0.985076	124.849	69.239	51.709	0.507935	148.917	90.277	71.752	0.478916	139.855	85.391	70.185	0.473393	125.649	70.741	56.345	0.497157	109.93	53.888	43.184	0.531058	91.041	43.335	36.582	0.532534	88.009	42.63	35.388	0.530088	105.721	55.62	42.742	0.518029	46.667	23.815	18.932	0.521921	49056	735.152	20.169	20.239	20.675
0	3.03	84.726	69.027	153.753	76.608	75.964	152.572	0.880446	117.492	60.163	41.345	0.536493	122.846	71.489	54.896	0.4929	133.167	84.733	69.839	0.462805	132.547	73.183	56.606	0.505257	135.111	70.531	50.828	0.52681	139.302	79.096	61.353	0.49795	132.648	79.264	63.087	0.482358	128.47	75.398	54.814	0.496633	90.644	46.35	31.267	0.538711	60436	680.952	21.255	22.164	21.885
0	4.522	77.661	67.714	145.375	66.218	69.341	135.559	0.93428	127.117	74.176	55.194	0.495608	151.225	94.381	74.377	0.472603	156.462	105.193	87.924	0.447573	140.52	85.568	66.394	0.48044	144.137	85.599	65.793	0.487725	139.378	83.311	67.609	0.48012	137.717	83.798	67.996	0.475688	138.868	87.318	68.158	0.471788	72.862	46.408	39.8	0.45805	69618	710.211	21.05	21.705	21.279
1	2.021	71.288	74.899	146.187	56.793	60.69	117.483	0.968352	160.845	98.312	67.881	0.491824	161.882	97.384	72.451	0.488012	158.533	96.596	78.385	0.475341	142.056	82.881	66.097	0.488108	143.935	75.081	53.307	0.528545	149.054	85.309	66.342	0.495682	162.325	100.061	79.425	0.474897	169.314	107.676	80.693	0.473363	92.38	38.774	24.267	0.594386	51470	680.423	22.509	22.454	22.455
1	3.234	82.117	90	172.117	97.017	81.995	179.012	0.805783	108.976	62.155	44.495	0.505394	132.287	82.845	63.014	0.475603	138.211	80.186	64.259	0.488972	134.161	78.456	63.138	0.486522	128.532	68.773	52.515	0.514498	126.08	77.87	64.276	0.470051	118.855	69.944	57.206	0.483141	108.669	60.582	45.775	0.505376	50.167	26.952	18.854	0.52272	67936	709.129	20.824	20.495	18.834
1	2.252	78.518	66.571	145.089	70.168	84.726	154.894	0.929819	118.135	64.269	43.805	0.522238	132.76	72.217	53.278	0.514066	124.264	64.382	51.564	0.517314	97.968	50.75	43.229	0.510391	78.608	32.918	25.681	0.572915	58.687	27.961	23.422	0.533179	44.175	22.35	19.266	0.514914	80.967	37.05	28.429	0.55288	44.495	24.004	17.193	0.519243	57168	712.55	21.03	21.475	21.3
1	6.189	85.668	75.124	160.792	72.962	91.736	164.698	0.933738	167.732	97.279	67.085	0.505071	172.672	111.285	91.684	0.459673	166.256	102.809	84.82	0.469802	157.068	92.946	73.497	0.485511	157.482	86.691	61.793	0.514704	159.314	98.435	79.662	0.472166	172.869	107.678	87.781	0.469334	173.725	107.085	83.124	0.477353	90.923	38.69	24.175	0.591223	45176	667.892	21.364	23.345	22.367
1	1.937	67.714	87.397	155.111	57.995	65.772	123.767	0.898957	100.156	57.4	43.469	0.498227	113.777	56.924	38.581	0.543654	111.023	58.109	45.399	0.517515	102.099	54.78	43.407	0.509766	123.134	71.212	55.676	0.492493	116.912	72.21	61.258	0.466938	102.164	63.894	54.835	0.462504	84.792	51.221	44.551	0.469595	44.668	30.733	21.591	0.460533	55369	828.473	18.55	18.067	18.18
0	6.026	62.65	76.809	139.459	55.814	83.853	139.667	0.873368	171.507	111.618	88.735	0.461214	169.09	105.07	84.561	0.471369	151.864	91.37	75.591	0.476324	135.393	78.829	63.491	0.487528	141.045	80.307	62.42	0.497036	147.904	92.024	74.038	0.471083	155.613	92.084	72.113	0.48658	166.211	106.87	88.007	0.460306	88.798	42.588	24.599	0.569273	80988	724	21.147	21.281	20.539
1	1.035	68.523	66.218	134.741	77.845	87.357	165.202	0.870657	146.152	87.803	62.97	0.492219	159.172	93.67	70.862	0.491721	155.271	97.496	80.946	0.465283	146.372	86.787	67.883	0.486218	135.518	68.307	50.132	0.533626	118.484	58.643	45.003	0.533399	117.077	61.337	47.683	0.517818	132.593	74.344	55.548	0.505145	78.925	36	22.548	0.574113	52018	664.108	23.226	22.837	23.067
1	6.34	57.995	49.399	107.394	40.601	102.339	142.94	0.999844	121.067	64.094	48.549	0.518022	152.744	91.17	73.844	0.480693	146.086	83.829	69.438	0.488006	141.35	77.246	60.82	0.505877	130.635	64.841	46.172	0.5406	103.678	52.591	42.142	0.522542	85.139	42.368	35.291	0.522973	81.161	40.493	34.196	0.520764	63.24	25.878	19.169	0.584004	59794	760.652	20.225	17.124	17.888
1	2.911	61.113	58.276	119.389	66.915	69.341	136.256	0.827434	116.444	67.515	48.768	0.500346	141.628	93.522	76.264	0.45479	135.996	87.381	73.451	0.458164	130.423	76.694	64.126	0.480835	118.446	57.514	44.975	0.536112	96.714	46.774	38.305	0.532001	80.601	43.155	36.902	0.501693	90.608	50.478	40.837	0.498057	62.031	32.841	23.023	0.526155	42590	708.915	21.889	20.743	21.96
[truncated: 6 more columns]

## Sheet: 4
M0F1	PMR	ST-RA	IT-RA	T-RA	ST-VA	IT-VA	T-VA	Ovality	T-R	T-G	T-B	T-TFI	IT-R	IT-G	IT-B	IT-TFI	I-R	I-G	I-B	I-TFI	IN-R	IN-G	IN-B	IN-TFI	N-R	N-G	N-B	N-TFI	SN-R	SN-G	SN-B	SN-TFI	S-R	S-G	S-B	S-TFI	ST-R	ST-G	ST-B	ST-TFI	Area9-R	Area9-G	Area9-B	Area9-TFI	Optic-disc-area	ODF	STAFA	ITAFA	STVFA
0	3.145	76.809	103.392	180.201	90	82.117	172.117	0.898957	71.637	40.16	31.274	0.500709	71.637	40.16	31.274	0.500709	71.637	40.16	31.274	0.500709	71.637	40.16	31.274	0.500709	71.637	40.16	31.274	0.500709	71.637	40.16	31.274	0.500709	71.637	40.16	31.274	0.500709	71.637	40.16	31.274	0.500709	71.637	40.16	31.274	0.500709	55369	729.098	20.754	18.203	18.981
0	3.576	50.528	55.081	105.609	54.273	41.923	96.196	0.864441	102.762	54.852	40.487	0.518735	108.792	63.119	49.994	0.490264	101.793	56.87	44.601	0.500792	103.674	54.332	43.492	0.514516	114.809	57.69	43.466	0.531609	104.619	54.961	43.963	0.51399	100.974	57.506	45.43	0.495189	103.52	56.905	43.783	0.506934	40.886	26.372	25.21	0.442164	36448	705.374	21.253	20.389	23.158
1	1.878	49.214	55.081	104.295	62.241	33.69	95.931	0.784228	89.957	40.622	28.484	0.565543	107.259	48.471	36.524	0.557903	90.08	39.475	30.824	0.56167	93.865	40.037	31.504	0.567482	105.539	43.824	32.483	0.580376	96.35	42.977	33.137	0.558667	92.745	44.652	35.591	0.536135	98.613	43.92	33.861	0.55905	31.726	17.467	14.527	0.497897	53863	732.393	20.419	19.722	20.502
1	2.095	67.714	50.528	118.242	75.53	83.089	158.619	0.932997	131.077	59.754	37.452	0.574186	140.961	74.934	53.589	0.523077	132.522	70.187	53.588	0.517064	128.658	63.322	47.343	0.537591	131.393	62.191	44.3	0.552341	127.943	67.887	51.68	0.516921	127.813	67.432	52.236	0.516456	140.66	74.602	51.524	0.527239	55.84	26.485	17.514	0.5593	62251	656.439	23.639	22.342	22.582
1	2.862	74.055	66.571	140.626	81.254	56.793	138.047	0.899428	79.286	46.571	35.012	0.492861	97.337	58.089	45.081	0.485454	106.562	71.643	59.793	0.447743	108.392	68.374	57.115	0.463449	119.282	73.287	57.671	0.47667	119.535	78.454	64.714	0.45502	110.002	71.1	58.824	0.458483	101.366	62.972	48.119	0.477113	41.306	26.908	21.044	0.462771	72368	800.999	18.993	18.895	18.679
0	7.943	54.866	77.661	132.527	66.571	70.463	137.034	0.893328	129.823	80.142	58.048	0.484391	122.251	73.264	57.765	0.482671	109.459	62.133	52.017	0.489511	91.685	50.222	43.234	0.495217	89.002	50.493	43.646	0.485975	93.089	53.924	46.151	0.481917	100.005	59.485	49.481	0.478559	117.809	69.655	52.846	0.490238	47.172	29.072	21.707	0.481588	48916	694.665	22.26	22.15	21.97
0	8.13	59.931	75.75	135.681	72.121	60.69	132.811	0.97314	89.583	48.758	35.577	0.515088	116.096	71.054	57.948	0.473672	126.038	84.167	68.547	0.452151	120.549	79.086	66.078	0.453681	105.798	60.944	48.549	0.491419	88.63	51.925	41.939	0.48566	89.732	51.393	41.079	0.492481	99.798	59.558	46.491	0.484816	48.106	27.717	19.321	0.505613	56299	678.823	22.834	22.521	22.03
0	6.009	56.07	22.62	78.69	74.899	53.13	128.029	0.781566	79.997	47.471	36.862	0.486807	104.515	62.223	47.359	0.488167	95.775	54.571	44.92	0.490485	86.635	50.811	43.999	0.477473	84.259	47.145	39.376	0.493377	83.377	44.211	36.178	0.509123	76.236	41.253	31.815	0.510609	68.2	38.637	29.341	0.500815	91.846	53.27	30.549	0.522847	42639	687.779	22.571	9.617	21.734
0	0.367	59.931	55.582	115.513	75.75	83.853	159.603	0.999908	118.651	71.63	50.175	0.493442	132.164	90.161	72.204	0.44873	117.175	72.863	59.822	0.468963	108.091	61.236	49.766	0.493357	116.818	63.5	49.548	0.5082	119.77	70.352	56.428	0.485784	128.922	82.082	66.441	0.464676	137.863	94.243	75.307	0.448462	61.702	38.164	28.715	0.479869	45254	624.013	24.879	24.374	24.2
1	5.774	59.931	62.65	122.581	70.463	91.762	162.225	0.918164	73.326	36.112	27.609	0.535043	106.185	53.908	40.733	0.528741	120.116	64.686	50.838	0.509744	125.988	71.192	57.145	0.495382	124.421	65.624	49.582	0.519228	124.796	69.919	55.652	0.498452	106.476	55.095	43.74	0.518608	85.911	42.605	32.732	0.532788	36.425	19.411	13.224	0.52744	57996	715.631	21.576	20.898	21.375
1	6.746	64.612	74.055	138.667	77.845	61.113	138.958	0.948438	125.196	77.502	57.378	0.481382	137.521	90.395	71.458	0.459362	132.082	87.767	73.471	0.4503	125.023	72.815	59.101	0.486586	131.773	74.506	58.529	0.497617	139.678	85.671	70.393	0.472297	145.27	93.439	78.45	0.458035	132.123	84.381	65.165	0.469072	50.615	28.261	19.705	0.513436	65015	749.186	20.397	20.46	20.085
1	7.21	58.736	51.892	110.628	66.125	61.526	127.651	0.938256	103.798	62.479	44.474	0.492515	123.851	74.391	57.163	0.48492	130.866	79.637	62.171	0.479936	129.779	74.501	59.134	0.492681	122.97	62.279	47.496	0.528346	106.599	59.662	46.356	0.501366	97.268	54.572	42.085	0.501575	100.73	58.857	43.928	0.494951	80.772	45.261	31.152	0.513866	49924	669.292	23.046	20.602	23.328
0	5.873	73.217	87.397	160.614	66.571	79.54	146.111	0.803344	142.633	80.504	58.391	0.506639	151.261	91.136	69.448	0.485052	148.174	93.703	76.868	0.464867	122.185	69.493	53.253	0.498855	120.44	62.917	47.66	0.521347	124.167	71.095	54.928	0.496291	135.646	80.19	60.789	0.490361	149.404	88.273	65.713	0.492449	71.122	43.643	33.226	0.480583	50714	703.693	21.567	21.465	21.759
0	4.304	56.07	57.051	113.121	64.204	66.571	130.775	0.825034	156.608	75.62	48.658	0.55755	151.381	74.482	53.849	0.541203	149.693	69.778	49.394	0.556759	128.784	57.965	43.03	0.560469	124.774	60.587	45.607	0.540222	118.043	61.704	47.692	0.519009	121.318	66.284	51.091	0.50826	141.117	71.392	51.277	0.534968	129.568	81.08	44.261	0.508291	36597	746.105	20.544	19.141	20.932
1	0.597	63.825	72.387	136.212	71.565	65.772	137.337	0.885962	133.101	79.671	59.162	0.489461	134.701	84.939	65.97	0.471626	125.836	74.183	58.863	0.486075	122.792	69.567	55.028	0.496356	129.496	70.917	53.419	0.510164	133.905	81.004	65.565	0.477424	142.08	88.805	71.365	0.470074	151.664	95.413	71.775	0.475656	47.979	38.66	39.681	0.379821	62207	768.042	19.871	20.105	20.229
1	8.881	58.736	22.964	81.7	49.399	81.254	130.653	0.901005	107.693	63.964	46.849	0.492861	110.169	68.145	54.284	0.473646	103.066	64.261	55.06	0.463453	100.398	61.532	53.13	0.466837	97.588	56.53	47.087	0.485018	88.019	51.498	43.707	0.48039	89.504	57.241	48.563	0.458271	104.224	64.681	51.114	0.473705	42.334	27.338	23.309	0.455297	55798	777.318	19.679	6.728	18.894
1	3.421	72.646	64.983	137.629	67.249	52.431	119.68	0.969037	76.887	42.735	34.465	0.498984	110.399	65.327	50.875	0.487196	118.774	69.26	54.655	0.489408	122.311	71.93	57.203	0.486434	129.854	77.211	59.191	0.487704	125.64	80.524	65.17	0.463046	105.9	61.873	50.59	0.484972	83.37	47.236	39.027	0.491473	67.154	47.728	40.987	0.430836	70282	737.314	21.154	20.859	21.377
0	4.704	71.288	61.113	132.401	54.36	78.518	132.878	0.843393	109.771	56.351	38.75	0.535803	130.749	74.546	56.659	0.49913	138.851	83.983	66.472	0.479945	135.847	77.694	60.73	0.495302	137.439	77.493	57.424	0.50463	134.091	78	59.72	0.493324	142.978	89.675	69.205	0.47366	130.879	71.975	51.297	0.514966	63.3	36.128	29.969	0.489192	49200	634.136	23.995	24.357	24.107
0	6.546	68.523	61.876	130.399	60.69	73.217	133.907	0.958337	79.788	50.692	38.758	0.471454	101.909	62.257	48.083	0.480139	100.804	60.592	47.685	0.482129	106.767	61.777	49.414	0.489851	97.648	52.262	41.087	0.511254	75.974	43.554	36.232	0.487763	66.804	42.106	35.273	0.463328	57.154	39.25	32.542	0.44324	59.953	40.33	30.879	0.457091	55487	736.804	20.735	20.227	20.773
0	2.246	66.571	79.38	145.951	27.35	66.571	93.921	0.918724	80.884	48.205	37.791	0.484684	96.15	57.748	46.545	0.479687	114.807	73.861	63.909	0.454543	122.357	79.092	66.037	0.457433	117.319	70.675	57.493	0.477903	106.431	65.991	56.022	0.465895	87.748	51.89	44.889	0.475529	79.697	47.047	39.387	0.479724	35.5	22.882	17.292	0.469118	63054	816.627	18.662	18.506	12.343
1	3.711	65.344	31.724	97.068	57.529	55.081	112.61	0.805783	138.34	85.409	61.622	0.484772	120.665	63.548	47.158	0.521522	117.671	52.106	37.584	0.567469	110.685	51.707	38.981	0.549652	110.957	56.166	43.573	0.526621	113.515	61.354	48.304	0.508641	119.702	69.411	54.156	0.492056	126.688	72.139	53.741	0.5016	54.745	30.138	20.54	0.519289	67936	741.555	21.045	15.775	19.707
1	6.71	24.228	35.64	59.868	60.255	81.254	141.509	0.971613	141.529	75.174	47.446	0.535792	153.792	96.927	73.213	0.474766	142.015	82.412	63.166	0.493805	137.499	74.359	55.072	0.515113	143.604	68.197	46.699	0.555528	140.587	75.236	57.559	0.514251	148.601	88.457	66.882	0.488916	156.46	95.75	68.285	0.488182	63.128	26.961	18.249	0.582695	54771	684.69	16.426	15.456	22.133
1	1.6	66.915	49.399	116.314	60.781	60.69	121.471	0.624145	138.856	84.169	59.631	0.491254	144.519	94.394	74.718	0.460793	133.304	83.259	65.594	0.472446	127.608	75.335	57.861	0.489287	138.352	77.831	56.467	0.507434	140.539	82.846	62.906	0.490896	142.117	87.261	67.775	0.478262	139.752	86.422	66.946	0.476774	100.591	50.835	32.291	0.547532	46506	716.279	21.734	19.405	22.071
0	5.25	57.995	69.647	127.642	67.714	81.254	148.968	0.82842	79.278	43.131	33.057	0.509938	94.339	51.647	40.265	0.506515	101.57	58.472	47.76	0.488783	91.205	44.57	35.9	0.531265	101.271	48.278	38.478	0.538598	95.754	53.016	45.489	0.492919	94.552	53.167	44.316	0.492369	89.366	48.456	37.577	0.509501	41.398	23.496	18.08	0.498927	60101	743.118	20.7	20.774	20.739
0	0.613	69.341	76.608	145.949	75.964	62.241	138.205	0.978939	113.839	60.232	44.396	0.521081	117.006	61.935	48.481	0.514488	142.382	87.528	66.655	0.480104	157.211	119.657	102.225	0.414703	129.695	63.751	47.642	0.537957	119.41	58.743	47.234	0.5298	111.053	64.898	55.062	0.480722	108.344	56.556	44.65	0.517032	38.773	20.976	14.637	0.521241	70179	748.043	20.399	20.089	20.542
1	4.282	70.463	71.288	141.751	77.845	95.274	173.119	0.84216	133.076	79.663	57.491	0.492455	140.591	92.896	72.332	0.45972	133.407	90.218	76.287	0.44482	132.458	84.374	69.056	0.463321	138.997	82.316	65.035	0.485413	134.503	82.635	66.44	0.474307	133.553	85.046	67.934	0.4661	145.47	96.395	73.28	0.461597	60.002	33.627	25.649	0.503043	63194	750.093	20.45	20.409	20.262
1	3.711	62.65	52.431	115.081	70.75	59.323	130.073	0.82929	96.507	50.771	35.874	0.526923	112.072	63.191	47.331	0.503482	105.33	58.262	45.165	0.504558	107.953	59.967	47.987	0.499998	111.19	60.469	45.618	0.511743	117.145	66.936	53.512	0.493049	114.185	63.415	48.297	0.505474	112.67	63.471	45.122	0.509213	46.951	26.619	18.932	0.507567	54143	741.555	20.593	19.133	20.997
1	0.63	61.876	51.892	113.768	69.146	63.048	132.194	0.895807	158.698	97.536	71.087	0.484839	147.484	92.956	76.283	0.465656	128.504	76.48	63.284	0.479014	124.085	62.366	48.242	0.528712	132.08	61.42	44.894	0.554041	134.803	71.773	53.94	0.517446	143.145	91.038	76.149	0.461264	160.373	100.094	79.687	0.471472	80.032	33.632	20.274	0.59753	37876	728.044	20.977	19.838	21.74
1	8.661	70.463	63.435	133.898	93.521	91.762	185.283	0.955117	41.538	26.208	22.091	0.462371	76.819	45.147	35.261	0.488587	101.471	62.958	47.942	0.477801	115.391	69.302	52.95	0.485564	122.44	69.386	51.214	0.503785	112.061	69.084	54.82	0.474905	92.275	54.509	43.252	0.485566	57.362	34.236	28.256	0.478599	29.868	21.822	19.854	0.417477	56127	610.966	24.721	24.668	20.925
1	5.974	74.055	81.254	155.309	69.444	63.825	133.269	0.924469	116.508	87.828	72.952	0.42017	100.482	73.536	63.855	0.422419	98.092	68.621	59.284	0.434041	71.763	41.843	37.877	0.473736	88.54	46.89	41.311	0.500959	86.836	50.77	44.883	0.475842	92.626	58.372	50.767	0.459079	81.179	47.429	38.896	0.484639	30.304	20.055	15.609	0.459374	49017	691.757	21.769	22.153	23.014
0	8.326	75.964	68.523	144.487	69.341	82.983	152.324	0.981146	118.731	71.766	54.295	0.485028	148.255	97.827	77.331	0.458408	154.182	107.302	91.385	0.436938	147.501	98.715	83.702	0.447084	144.786	88.221	71.622	0.475286	136.806	81.374	67.653	0.478622	145.413	91.868	76.512	0.463404	142.333	86.768	65.41	0.483286	92.549	56.847	42.716	0.481745	54914	662.987	22.41	23.13	22.757
0	2.035	68.523	64.231	132.754	79.38	74.667	154.047	0.959243	117.53	82.313	70.811	0.434244	137.539	98.767	84.125	0.429231	142.722	101.869	87.895	0.429257	132.719	94.143	81.731	0.430078	122.706	78.312	66.213	0.459176	113.82	78.076	69.643	0.435193	110.274	76.852	69.823	0.429167	126.151	91.724	80.883	0.422251	62.186	49.931	44.538	0.396961	67781	788.497	19.423	18.828	18.961
0	0.613	56.07	61.46	117.53	66.218	71.288	137.506	0.827432	83.943	44.396	31.494	0.525192	97.701	51.561	37.716	0.522527	101.929	51.749	38.706	0.529821	108.069	55.568	40.625	0.529071	121.582	67.219	45.744	0.518374	106.411	56.433	41.547	0.520625	100.235	55.168	40.953	0.510476	89.306	47.52	35.581	0.517995	84.045	54.777	39.104	0.472359	58387	748.043	20.073	20.104	20.109
0	4.086	55.582	51.892	107.474	45	59.621	104.621	0.88005	95.847	54.322	39.285	0.505912	125.869	73.852	53.639	0.496799	129.326	69.46	50.712	0.518345	127.203	72.353	56.015	0.497721	119.635	67.053	49.397	0.506745	106.99	59.852	45.434	0.504014	92.72	47.482	35.791	0.526839	84.947	46.178	35.278	0.51049	48.241	30.914	23.593	0.469508	69775	729.855	20.715	19.067	19.367
1	6.411	64.983	62.65	127.633	72.121	86.479	158.6	0.932887	118.95	58.318	40.15	0.547103	128.889	71.977	54.463	0.504796	130.283	78.855	63.635	0.477624	135.376	72.722	57.348	0.509994	140.611	74.718	55.4	0.519379	136.804	76.758	61.265	0.497782	134.799	80.363	63.282	0.484115	130.979	76.14	56.27	0.497283	57.883	21.926	13.658	0.619288	65851	716.48	21.662	20.811	21.018
1	6.782	71.288	63.825	135.113	61.032	73.217	134.249	0.842343	121.27	72.41	53.882	0.489857	133.884	85.508	68.53	0.465001	130.215	78.045	62.368	0.481159	128.22	71.908	55.931	0.500744	122.062	66.573	51.743	0.507792	114.953	63.277	50.127	0.503392	107.394	61.948	50.083	0.489434	117.856	71.38	55.387	0.481786	49.831	29.555	22.171	0.49067	61085	745.214	20.34	20.125	20.08
0	2.215	68.839	77.661	146.5	59.49	61.46	120.95	0.985076	83.002	48.573	39.029	0.486518	98.115	58.125	49.705	0.476414	87.43	49.9	43.793	0.482711	77.075	42.947	37.275	0.489997	72.483	39.098	33.097	0.500995	60.454	33.258	27.976	0.496795	48.47	28.669	24.665	0.476111	56.206	35.204	30.447	0.461246	31.91	23.704	18.299	0.431724	49056	724.541	21.51	21.06	20.844
0	4.839	67.714	90	157.714	78.518	84.644	163.162	0.925959	143.575	91.417	67.919	0.473984	139.299	90.309	70.29	0.464488	131.26	84.523	69.639	0.45988	111.108	64.278	51.058	0.490664	119.503	66.784	51.76	0.502014	123.166	76.275	60.936	0.473029	138.855	90.45	74.224	0.457469	147.996	97.777	76.063	0.459849	67.187	34.881	24.389	0.531303	63572	758.704	20.312	19.373	19.605
0	1.746	64.204	78.518	142.722	66.915	51.203	118.118	0.936786	105.222	59.491	42.08	0.508828	108.044	60.189	46.197	0.503866	109.13	62.075	49.401	0.494683	95.226	49.251	39.725	0.516965	102.048	50.577	38.991	0.532565	96.79	50.877	40.119	0.515427	104.7	58.268	45.495	0.502247	107.93	60.222	44.187	0.508291	45.138	25.182	17.785	0.512321	46653	656.305	23.964	23.088	23.814
1	4.56	76.809	86.479	163.288	82.117	78.518	160.635	0.886216	124.175	68.968	48.023	0.514894	141.695	87.283	68.975	0.475562	139.416	80.495	64.396	0.490371	131.523	69.341	54.055	0.51594	133.906	74.397	55.1	0.508369	138.52	87.27	68.951	0.469972	145.711	93.643	75.47	0.462833	141.333	85.317	64.378	0.485634	58.609	29.474	19.599	0.544279	50596	654.07	22.927	22.67	22.302
0	3.013	79.54	91.736	171.276	90.881	69.027	159.908	0.938137	100.106	75.44	66.491	0.413598	131.659	94.521	77.499	0.433547	142.636	105.783	88.643	0.423174	135.269	98.971	82.646	0.42687	125.865	86.374	71.033	0.444326	117.517	84.388	73.881	0.426117	101.864	72.255	65.714	0.424729	77.947	62.635	59.048	0.390457	72.97	55.101	46.562	0.417848	77251	761.052	19.835	19.273	18.426
1	6.814	69.341	58.276	127.617	60.255	51.203	111.458	0.91984	88.102	51.101	38.939	0.494561	113.745	73.075	60.156	0.460551	107.254	63.943	52.621	0.479202	116.233	68.616	56.492	0.481613	111.246	63.361	50.427	0.494352	103.227	61.895	49.387	0.481225	93.989	56.978	44.453	0.480959	96.716	61.717	48.874	0.466535	50.245	33.848	25.855	0.456989	45872	640.525	23.651	22.881	23.75
1	2.743	58.736	51.34	110.076	79.38	84.726	164.106	0.927521	90.881	67.213	55.978	0.424535	118.967	86.17	72.77	0.428082	111.934	81.369	70.384	0.424496	109.519	77.027	67.102	0.431776	100.084	67.299	58.326	0.443421	86.398	60.833	54.011	0.429324	74.637	53.803	48.36	0.422155	71.431	54.395	48.739	0.409194	78.84	58.93	47.733	0.425007	55513	668.766	22.954	21.042	22.173
1	0.929	53.653	51.203	104.856	71.003	29.407	100.41	0.957989	145.337	80.477	59.788	0.508879	149.87	90.649	73.232	0.477672	145.163	77.009	56.619	0.520688	143.739	73.833	52.538	0.53215	137.303	72.074	51.056	0.52721	129.746	62.999	47.39	0.540304	134.903	72.279	55.513	0.513535	147.87	86.096	65.796	0.493291	71.591	34.861	29.385	0.527036	57217	740.097	20.056	19.364	20.389
1	9.162	68.523	84.726	153.249	59.931	74.899	134.83	0.819674	127.91	67.576	46.39	0.528825	131.104	75.578	58.695	0.494029	122.787	66.272	52.843	0.50759	106.564	55.42	42.806	0.520357	110.283	56.372	41.844	0.528938	117.479	68.649	54.993	0.48722	127.55	76.145	60.989	0.481895	129.769	70.473	53.01	0.512411	55.019	24.963	14.544	0.582051	70670	753.615	20.162	20.166	20.461
0	6.71	63.825	57.995	121.82	48.731	75.75	124.481	0.753725	105.833	52.909	39.201	0.534664	109.399	55.205	42.734	0.527636	104.959	58.952	47.117	0.49737	106.588	54.102	42.708	0.524037	117.709	59.111	45.688	0.52901	116.383	59.93	47.474	0.520061	121.019	72.568	59.117	0.478896	120.669	68.235	53.913	0.496954	57.906	29.178	20.265	0.539418	68147	684.69	22.551	21.641	21.806
0	0.644	75.964	72.387	148.351	61.113	54.36	115.473	0.958488	141.696	83.139	58.151	0.500717	138.347	86.052	66.799	0.475096	129.205	79.573	65.028	0.471885	121.262	65.388	49.242	0.514057	136.348	76.003	57.107	0.506008	139.835	78.738	61.712	0.498903	149.351	95.015	76.069	0.466088	151.734	98.496	77.259	0.463325	73.196	35.853	26.52	0.539917	62392	712.045	21.586	21.718	21.629
0	3.837	59.931	68.523	128.454	51.34	64.983	116.323	0.812522	102.495	57.039	42.646	0.506949	106.203	61.921	49.346	0.488357	102.209	60.112	49.338	0.482895	105.688	54.756	43.892	0.517227	112.731	53.682	42.375	0.53993	106.336	54.525	42.817	0.522079	103.731	60.836	48.415	0.487041	110.188	66.947	51.776	0.481357	72.73	40.37	29.337	0.510612	55750	657.474	23.596	23.491	22.357
0	2.603	82.983	62.65	145.633	63.435	75.964	139.399	0.949306	144.976	83.749	60.87	0.500616	155.824	94.889	75.892	0.477102	142.692	82.735	64.041	0.492946	126.807	67.086	50.951	0.517909	133.427	65.583	47.211	0.541899	140.67	74.361	57.491	0.516179	157.289	94.813	77.555	0.477129	155.307	95.956	76.543	0.473777	75.895	39.926	28.201	0.526968	74410	704.727	20.884	21.507	21.577
1	3.427	39.472	59.931	99.403	69.341	76.809	146.15	0.9067	128.532	78.884	57.263	0.485615	134.122	86.336	67.681	0.465477	123.59	74.287	60.562	0.478217	118.577	66.694	54.155	0.495255	125.542	69.324	53.865	0.50473	129.936	77.378	62.248	0.482026	136.891	84.825	68.423	0.471812	143.608	91.547	70.789	0.469393	60.012	34.133	24.633	0.505245	65885	669.197	20.719	22.755	22.819
1	3.308	78.518	72.121	150.639	62.65	80.395	143.045	0.984534	134.508	84.971	61.66	0.478439	149.39	101.346	81.9	0.44911	143.268	94.493	79.804	0.451145	132.567	84.218	68.408	0.464833	131.543	75.313	57.627	0.497359	136.757	84.908	66.656	0.474322	153.269	107.077	90.026	0.437446	150.295	100.438	81.186	0.452806	63.896	38.165	27.898	0.491663	58834	693.155	21.512	22.08	22.124
0	0.63	74.055	64.983	139.038	63.435	52.431	115.866	0.839874	132.737	75.941	48.329	0.516472	126.083	76.576	56.509	0.486491	114.521	69.443	55.497	0.478245	100.159	55.635	44.583	0.499853	111.506	62.201	49.127	0.500399	113.478	68.313	54.995	0.479243	115.615	70.859	56.907	0.475037	125.462	71.973	51.547	0.5039	81.228	45.729	28.922	0.521096	57601	728.044	20.991	21.267	20.783
0	5.032	81.254	69.647	150.901	71.003	90.881	161.884	0.958488	38.496	22.714	19.708	0.475741	59.113	31.021	26.361	0.50743	77.528	44.106	37.76	0.486392	90.406	52.073	44.681	0.483041	104.881	64.194	55.09	0.467874	93.443	55.196	46.395	0.479111	78.72	42.769	36.044	0.499705	54.487	29.412	24.551	0.502416	17.085	13.66	14.563	0.377086	62392	638.461	22.901	24.472	23.491
0	7.712	82.235	77.471	159.706	75.964	70.168	146.132	0.911903	110.984	58.966	41.144	0.525756	135.087	84.628	64.51	0.475282	133.766	71.62	55.742	0.512262	125.387	76.546	62.542	0.474098	121.949	67.035	50.512	0.50919	117.954	67.104	52.618	0.496281	118.115	62.609	47.262	0.51808	120.031	70.314	51.478	0.496359	55.779	33.178	22.868	0.498806	90408	775.01	20.042	18.853	19.896
0	1.746	85.668	86.479	172.147	94.399	70.168	164.567	0.966243	92.646	45.407	33.715	0.539367	120.001	66.632	52.323	0.502189	132.386	78.824	63.521	0.481875	126.965	64.482	49.432	0.52709	141.691	67.866	49.156	0.547676	141.252	73.579	54.186	0.525067	134.524	70.948	55.533	0.515408	122.083	71.168	54.819	0.492131	49.884	26.5	19.568	0.519885	65880	656.305	22.735	21.883	21.293
1	1.565	23.429	22.62	46.049	81.254	89.132	170.386	0.967829	107.424	57.099	42.727	0.518331	125.329	77.977	62.5	0.471506	123.297	81.246	69.506	0.449909	125.315	75.298	62.41	0.476441	128.953	70.31	53.871	0.509426	127.304	77.936	63.04	0.474519	118.371	70.605	59.014	0.477322	119.808	74.144	59.127	0.473402	37.769	20.235	15.578	0.513291	58070	732.273	12.581	10.801	20.464
1	3.923	75.124	72.962	148.086	58.736	82.875	141.611	0.959372	112.061	51.16	37.878	0.557243	126.046	66.079	51.588	0.51719	143.864	83.34	69.594	0.48472	135.908	72.081	58.246	0.510481	140.334	70.259	52.753	0.532888	136.939	74.73	61.224	0.501805	138.35	85.556	69.903	0.470884	125.459	66.005	50.481	0.518543	52.767	23.004	16.907	0.569358	65855	701.644	21.765	21.694	21.824
1	7.363	54.36	66.571	120.931	70.463	51.203	121.666	0.83759	47.873	30.351	25.867	0.459915	91.622	52.339	41.477	0.494084	107.089	63.455	51.421	0.482459	103.817	58.714	47.254	0.494873	96.321	48.503	37.549	0.528154	80.901	43.749	35.238	0.505985	67.878	37.403	31.061	0.497851	54.492	33.173	28.157	0.470481	22.141	15.854	13.941	0.426313	48594	717.919	21.133	21.044	21.222
0	2.995	12.339	51.892	64.231	60.69	58.449	119.139	0.904409	127.415	81.386	58.646	0.476412	124.224	79.634	64.006	0.463758	108.496	64.909	50.936	0.483621	96.423	50.388	40.767	0.514042	98.21	49.556	38.735	0.526592	105.1	55.802	43.417	0.514392	119.123	70.702	55.981	0.484622	128.549	81.871	63.183	0.469838	56.935	34.76	25.333	0.486508	45026	688.941	9.027	20.645	22.245
0	2.899	82.117	87.357	169.474	96.242	76.399	172.641	0.907147	69.247	44.862	39.965	0.44944	89.66	58.491	52.374	0.447126	103.43	66.532	58.434	0.452854	102.697	59.713	49.217	0.485274	101.76	57.231	46.073	0.496235	88.199	50.512	44.06	0.482566	77.596	47.681	43.684	0.459254	70.416	43.593	38.187	0.462667	44.341	39.122	36.153	0.370695	48208	632.81	23.203	23.089	20.676
0	6.782	58.736	83.853	142.589	61.032	69.341	130.373	0.885777	127.391	81.48	66.227	0.463075	136.8	90.85	78.366	0.447035	134.697	82.675	67.801	0.472334	122.809	68.461	54.405	0.499884	120.639	65.172	51.178	0.509049	117.347	67.153	54.564	0.49086	122.735	73.363	58.472	0.482127	130.625	80.519	64.511	0.473871	81.941	62.228	52.007	0.417691	84150	745.214	20.537	20.363	20.08
1	1.627	76.809	71.288	148.097	55.582	64.231	119.813	0.930306	97.206	54.264	40.27	0.506968	124.172	73.22	54.594	0.492773	129.476	77.595	61.218	0.482599	134.867	82.636	64.75	0.477823	132.862	73.299	52.615	0.513425	114.169	63.227	50.319	0.501368	94.412	53.544	44.758	0.489907	80.571	45.636	37.729	0.491478	51.936	30.424	22.692	0.494384	84223	704.284	21.571	21.818	21.372
1	7.282	66.571	90	156.571	81.254	69.341	150.595	0.942188	109.804	62.189	46.946	0.501528	135.084	88.798	73.114	0.454834	138.877	97.294	85.961	0.431118	134.569	89.49	77.201	0.446687	124.98	69.275	55.831	0.499748	112.372	65.505	54.092	0.484427	113.666	72.253	59.367	0.463402	121.967	76.777	58.096	0.474875	54.034	30.453	22.701	0.504105	81160	725.854	21.041	20.416	20.087
1	1.627	69.341	68.199	137.54	83.853	89.119	172.972	0.898152	73.571	40.5	31.387	0.505789	103.633	58.878	44.555	0.500483	107.226	64.638	53.035	0.476774	110.623	63.237	50.789	0.492426	121.099	67.439	52.952	0.501466	117.313	70.654	58.024	0.4769	107.52	64.471	52.915	0.478066	89.546	49.967	38.643	0.502627	34.258	22.52	17.936	0.458522	50479	704.284	21.707	21.52	20.872
0	4.086	82.983	75.75	158.733	73.811	84.726	158.537	0.953613	62.874	31.742	25.223	0.524654	91.293	45.804	37.261	0.523595	111.443	63.232	51.942	0.491768	113.679	62.601	50.689	0.500857	130.215	69.818	52.814	0.514995	126.589	69.755	55.66	0.502329	115.578	66.448	52.693	0.49241	90.753	47.694	38.164	0.513858	29.973	17.592	15.523	0.475098	84327	617.569	24.383	24.116	24.642
0	1.478	76.809	76.608	153.417	82.875	65.772	148.647	0.890041	93.719	48.161	33.493	0.534398	110.217	59.574	42.19	0.519938	127.627	80.41	62.529	0.471704	128.763	74.561	57.449	0.493774	128.615	67.418	49.209	0.524441	122.354	70.457	53.909	0.495923	117.511	66.373	49.103	0.504367	110.858	59.43	41.61	0.523167	58.683	32.773	23.225	0.511706	55095	620.206	24.428	24.33	23.346
0	2.132	71.288	55.814	127.102	63.825	90.868	154.693	0.891206	151.106	98.697	74.767	0.465558	160.882	108.868	87.852	0.449891	146.47	94.34	78.961	0.458047	135.616	79.507	64.929	0.484253	131.719	73.43	57.174	0.502125	136.937	78.485	62.651	0.49245	150.364	95.758	80.122	0.460894	155.723	99.513	79.112	0.465751	72.126	41.208	30.959	0.499858	64619	752.521	20.317	18.97	20.411
1	3.331	62.65	55.081	117.731	68.523	70.168	138.691	0.894107	75.739	31.282	24.218	0.577107	110.657	45.756	34.65	0.579165	128.903	56.251	41.29	0.569249	134.633	68.547	51.607	0.528414	143.561	75.676	54.772	0.523928	140.703	73.198	55.539	0.522205	118.569	55.992	43.198	0.544496	103.446	46.456	35.977	0.556523	41.83	19.115	13.47	0.562118	61322	757.279	20.128	18.777	20.244
1	3.289	60.69	61.46	122.15	71.288	67.38	138.668	0.957627	135.942	78.858	60.552	0.493703	140.546	87.401	70.107	0.471545	150.829	103.518	85.699	0.443555	141.146	81.381	63.173	0.494036	144.406	76.645	55.07	0.522981	149.736	91.362	72.467	0.477528	147.397	92.274	73.168	0.471159	150.811	92.527	70.067	0.481202	84.303	51.893	43.175	0.469992	60462	697.148	21.97	21.483	21.912
1	1.232	52.431	49.97	102.401	75.75	88.238	163.988	0.803344	120.278	75.803	55.079	0.47889	116.089	75.137	59.476	0.463056	97.47	60.493	52.087	0.464032	96.015	55.9	46.768	0.483257	107.677	57.79	45.263	0.510971	113.478	66.673	54.545	0.483511	105.619	65.527	54.051	0.469007	116.737	74.7	58.02	0.467964	47.221	27.026	18.063	0.511548	50714	744.172	19.753	18.948	20.278
0	6.044	85.601	58.736	144.337	73.56	77.471	151.031	0.999792	93.537	53.204	42.132	0.495238	122.055	77.927	63.018	0.464087	127.786	88.944	75.69	0.436995	131.31	79.915	64.223	0.476714	145.647	82.546	59.689	0.505926	143.43	81.02	60.258	0.503779	126.313	71.704	55.956	0.497348	99.014	55.901	44.065	0.497608	47.426	29.105	22.431	0.479234	65103	683.801	21.944	22.507	21.84
0	0.744	70.463	62.65	133.113	82.875	56.793	139.668	0.981239	116.516	65.115	46.378	0.511015	138.148	88.148	71.681	0.46362	132.588	84.032	68.695	0.464707	115.75	64.804	51.92	0.497905	118.943	66.697	51.757	0.50103	125.036	75.161	60.836	0.479005	130.547	82.611	68.821	0.462967	136.02	86.779	68.127	0.467542	61.936	34.484	26.61	0.503422	54916	616.052	25.122	25.049	23.582
0	3.532	72.387	72.121	144.508	70.463	97.125	167.588	0.825837	89.717	54.492	42.128	0.481477	85.765	51.662	42.708	0.476115	94.141	59.532	51.729	0.458326	91.73	53.775	46.664	0.47734	98.838	57.838	49.015	0.480517	106.335	65.372	56.636	0.465681	115.589	72.609	61.329	0.463232	100.155	61.885	50.638	0.470923	35.414	23.739	22.519	0.433612	52069	649.233	23.675	23.645	23.684
1	4.063	70.75	61.876	132.626	62.65	81.254	143.904	0.984534	107.769	64.251	47.481	0.490973	128.435	86.966	70.142	0.449792	124.045	86.303	74.004	0.436237	125.761	84.72	70.091	0.448231	124.342	77.804	62.515	0.469816	121.289	78.512	63.991	0.45979	121.775	81.86	67.122	0.449758	122.548	79.924	64.016	0.459863	56.892	32.981	24.388	0.497913	58834	733.845	21.206	20.555	20.83
1	6.52	65.772	78.518	144.29	101.482	70.168	171.65	0.886115	85.192	41.855	32.222	0.534894	113.794	58.102	44.488	0.525889	113.637	62.757	50.491	0.500857	117.465	63.245	50.564	0.507904	120.184	59.376	44.901	0.535434	107.514	55.979	45.346	0.514818	92.222	47.942	38.963	0.514841	85.071	42.084	33.375	0.529938	36.904	23.745	20.023	0.457457	62498	704.557	21.873	21.715	17.556
1	0.31	57.995	67.714	125.709	69.341	75.75	145.091	0.918164	159.295	93.717	66.37	0.49876	156.975	99.985	80.302	0.465439	145.183	89.28	72.934	0.472298	133.016	75.233	58.87	0.497965	135.048	67.855	48.526	0.537122	143.05	83.348	66.414	0.488539	155.609	95.227	75.68	0.476574	165.156	100.676	78.727	0.479326	81.013	33.735	20.648	0.598341	57996	740.011	20.497	20.866	20.633
0	6.902	49.865	53.842	103.707	55.359	69.027	124.386	0.846919	108.391	58.505	41.799	0.519375	119.088	67.064	51.673	0.500738	113.104	69.365	55.793	0.474704	102.259	57.449	46.553	0.495775	102.247	56.067	44.42	0.504341	88.09	47.635	38.217	0.506433	88.133	53.53	43.659	0.475567	105.071	63.023	49.526	0.482819	52.18	29.453	20.023	0.5133	53460	765.548	19.819	17.704	20.263
0	1.035	58.736	53.13	111.866	80.248	71.288	151.536	0.91261	112.296	51.064	32.864	0.572285	127.55	63.83	45.027	0.539536	116.527	51.349	36.63	0.569797	95.363	40.323	30.403	0.574168	95.337	37.696	26.772	0.596583	97.422	40.49	28.799	0.584377	93.808	41.502	30.497	0.565766	106.252	50.981	35.764	0.550537	44.619	23.358	17.507	0.521957	52926	664.108	23.048	22.133	22.341
0	5.606	81.254	46.245	127.499	87.436	60.69	148.126	0.979187	123.488	67.194	47.581	0.518284	149.196	94.102	75.914	0.467388	151.634	101.32	84.348	0.44955	139.624	83.058	66.008	0.483647	136.192	71.646	54.345	0.519454	142.492	85.945	69.194	0.478754	144.945	89.403	73.583	0.470706	145.67	88.39	67.767	0.482627	67.028	32.868	23.412	0.543582	64985	655.134	22.291	20.326	21.812
0	4.562	66.571	49.399	115.97	77.661	82.983	160.644	0.961125	89.123	45.766	32.202	0.53338	112.437	56.606	39.059	0.540298	109.801	52.377	38.645	0.546755	92.386	49.577	38.2	0.512791	101.412	50.424	38.76	0.532078	109.73	60.501	47.374	0.504262	117.244	67.646	52.135	0.494648	105.077	55	39.415	0.526723	36.687	22.713	17.769	0.475411	73398	754.39	20.086	19.109	20.29
1	1.609	64.612	71.847	136.459	78.518	49.399	127.917	0.984667	109.409	64.229	44.288	0.502047	118.909	62.342	44.337	0.527107	110.127	60.409	45.949	0.508705	113.415	60.713	43.901	0.520183	121.238	61.951	42.502	0.537186	109.648	58.139	41.734	0.523327	100.118	54.646	39.944	0.514196	95.776	53.318	38.986	0.50923	46.383	28.128	20.713	0.487094	57092	712.281	21.497	21.125	21.085
1	0	69.647	57.051	126.698	82.983	85.601	168.584	0.854437	73.257	31.206	22.564	0.576704	96.117	46.082	34.5	0.543959	100.547	50.016	40.982	0.524926	107.371	49.166	39.969	0.546401	105.868	42.763	33.201	0.58223	97.39	42.286	33.674	0.561811	83.011	41.06	33.593	0.526506	73.814	37.085	28.788	0.528424	42.035	19.742	11.857	0.570864	46028	700	22.19	21.092	21.267
1	2.694	60.69	66.571	127.261	49.97	47.49	97.46	0.968764	126.299	65.959	44.61	0.533204	120.552	64.296	47.609	0.518599	106.755	55.38	42.433	0.521856	110.584	49.651	36.053	0.563376	117.268	50.464	36.744	0.573505	110.972	55.287	44.109	0.527514	123.89	66.709	51.929	0.510828	128.811	72.512	55.977	0.500626	79.854	32.214	18.66	0.610841	49860	680.753	22.527	22.549	21.682
1	1.273	69.341	102.529	171.87	80.248	76.608	156.856	0.89268	66.833	33.276	25.018	0.534121	97.856	49.807	36.107	0.532492	120.995	69.178	54.072	0.495384	128.394	78.927	61.483	0.477649	127.786	68.171	49.033	0.521597	107.386	57.362	44.281	0.513737	86.184	43.223	34.507	0.525788	68.734	32.839	25.905	0.539183	34.28	19.501	15.998	0.491265	64792	720.178	21.217	18.189	20.645
0	3.077	58.736	72.121	130.857	67.38	64.983	132.363	0.861379	109.733	60.504	44.933	0.509983	119.98	69.496	55.437	0.489888	114.944	61.461	49.1	0.509718	101.88	55.451	46.901	0.498844	97.646	47.935	38.949	0.529161	91.627	46.71	38.359	0.518557	99.734	54.384	43.332	0.50511	102.709	55.628	42.957	0.510244	36.065	22.857	17.926	0.469303	54360	745.074	20.394	20.471	20.421
0	0.63	84.726	97.883	182.609	82.117	91.762	173.879	0.940239	77.4	40.335	31.044	0.520235	90.567	47.194	34.785	0.524886	112.162	63.607	47.983	0.501278	111.729	61.266	46.015	0.510155	124.606	65.935	47.296	0.523913	134.299	82.837	61.645	0.481737	137.224	88.077	69.574	0.465363	115.057	69.706	50.128	0.489831	44.133	23.919	18.32	0.510964	79822	728.044	20.325	18.701	20.639
0	9.211	43.854	69.341	113.195	58.57	64.612	123.182	0.875658	104.434	55.86	41.745	0.5169	115.118	60.585	47.332	0.516143	105.69	58.795	48.035	0.497318	104.553	56.488	46.695	0.503297	103.801	54.02	43.587	0.515377	94.88	50.332	41.235	0.508885	89.064	50.321	40.703	0.494558	98.137	56.637	44.926	0.491422	53.192	28.475	21.311	0.516538	58869	749.667	21.311	20.044	19.715
0	14.589	63.825	107.038	170.863	81.119	90	171.119	0.94212	66.768	51.185	45.956	0.407348	104.365	72.308	61.5	0.43819	128.016	88.017	74.577	0.440508	133.321	83.872	65.885	0.470969	124.603	69.449	50.052	0.51045	113.24	65.642	48.125	0.498839	107.151	67.692	52.332	0.471667	85.853	58.008	47.16	0.449443	59.415	50.035	46.569	0.380819	54623	603.457	25.072	22.865	22.281
1	6.103	58.736	58.736	117.472	70.168	75.75	145.918	0.840908	113.824	74.18	55.147	0.468121	132.688	79.523	60.515	0.486525	135.172	79.549	62.975	0.486763	126.808	73.35	60.728	0.486067	111.198	56.514	44.131	0.524908	85.943	46.103	39.132	0.502068	80.347	43.479	36.632	0.500735	99.075	52.082	40.084	0.518064	48.796	28.222	21.188	0.496874	50222	639.625	24.182	23.431	23.552
1	0.988	84.726	83.758	168.484	74.667	68.199	142.866	0.975657	98.833	46.539	33.225	0.553386	124.509	64.864	47.069	0.526594	134.385	78.052	59.141	0.49483	137.771	83.242	66.664	0.478909	152.909	89.447	66.722	0.494726	154.543	97.237	76.007	0.471474	135.694	76.542	57.869	0.502375	126.278	68.913	48.804	0.517543	45.238	21.984	16.481	0.540459	78370	696.103	21.048	21.053	21.502
0	6.044	56.793	82.983	139.776	75.75	72.962	148.712	0.899917	134.454	78.176	57.563	0.497622	146.44	81.429	64.749	0.500448	132.19	71.588	57.983	0.505003	113.979	49.697	38.095	0.564893	119.189	49.806	36.622	0.579665	125.674	59.1	44.625	0.54784	135.226	69.554	54.877	0.520787	143.366	77.37	59.388	0.511795	65.357	32.25	21.051	0.550801	53744	683.801	22.536	22.223	21.699
0	5.679	42.049	69.647	111.696	95.356	102.529	197.885	0.999827	135.493	82.897	58.452	0.489424	144.617	96.48	73.015	0.460399	144.564	88.668	70.535	0.475904	145.03	83.028	65.059	0.494785	132.353	71.571	53.148	0.514848	121.966	66.371	50.867	0.509883	126.635	74.404	57.216	0.490349	131.63	79.417	55.801	0.493277	72.609	35.771	24.701	0.5456	48310	727.571	20.532	21.241	17.998
0	0	85.601	64.612	150.213	77.471	55.081	132.552	0.955302	136.376	69.575	45.588	0.542166	132.734	75.36	53.953	0.506527	129.585	68.984	52.545	0.516041	113.392	61.265	49.481	0.505903	118.226	57.375	43.495	0.539608	127.362	71.629	57.651	0.496263	143.332	82.114	64.259	0.494752	149.524	85.719	57.858	0.510145	49.163	25.721	17.209	0.533841	58820	696	21.038	22.004	21.492
1	9.62	54.36	88.238	142.598	46.809	59.49	106.299	0.966325	50.733	24.44	18.176	0.543477	85.285	43.306	33.587	0.525873	105.986	57.463	44.223	0.510353	120.258	69.903	54.277	0.491978	131.78	75.373	54.598	0.503456	122.121	72.758	55.824	0.487114	107.609	59.215	44.079	0.51023	79.543	39.953	31.004	0.528525	22.482	11.33	9.195	0.522752	45220	718.097	21.223	20.93	21.472
1	3.9	66.571	69.341	135.912	47.49	55.582	103.072	0.890437	128.849	79.622	57.026	0.485312	128.492	75.786	60.389	0.485486	127.71	78.298	65.453	0.470454	124.993	68.554	54.534	0.503839	122.494	64.292	48.759	0.520045	112.338	57.896	46.212	0.519012	108.918	61.782	50.477	0.492447	119.6	68.636	53.398	0.494963	58.563	29.502	24.365	0.520884	57877	705.634	21.741	21.659	20.543
1	10.333	74.899	94.467	169.366	61.46	71.003	132.463	0.982898	77.858	41.47	31.864	0.514961	103.377	58.606	44.007	0.501854	118.375	68.781	53.755	0.491364	128.24	67.811	49.796	0.521625	137.343	73.247	51.431	0.524168	119.433	65.999	49.99	0.507315	109.483	60.462	47.18	0.504239	95.897	49.653	37.274	0.524532	47.9	27.818	20.662	0.496991	41474	735.935	20.011	19.795	20.631
1	3.617	68.523	67.38	135.903	77.661	58.736	136.397	0.856629	110.808	56.144	39.26	0.53735	124.73	64.951	48.613	0.523429	133.45	70.901	55.527	0.51351	138.861	74.079	58.009	0.512499	139.98	67.003	49.264	0.54627	130.936	68.03	52.717	0.520242	119.703	61.992	47.82	0.521548	122.078	65.152	47.737	0.519554	47.323	23.156	16.409	0.544644	65569	697.389	22.024	21.821	21.498
0	4.764	78.518	57.051	135.569	68.199	69.864	138.063	0.983191	148.641	94.415	71.512	0.472524	144.972	93.422	76.234	0.460773	131.951	83.131	68.604	0.46513	124.916	74.215	58.556	0.484759	125.052	71.65	55.269	0.496295	125.622	73.896	58.072	0.487682	134.212	82.203	64.714	0.477404	147.623	95.393	73.259	0.466755	71.693	37.684	27.631	0.523276	45605	722.496	20.553	19.818	20.913
0	4.425	81.254	69.341	150.595	72.121	75.75	147.871	0.915488	141.804	94.112	73.012	0.45902	142.835	95.102	78.809	0.450945	132.415	85.683	71.986	0.456471	123.627	69.443	55.544	0.497265	124.746	65.507	47.692	0.524264	132.049	76.428	56.628	0.498101	133.239	82.465	65.858	0.473214	133.979	86.202	67.536	0.465662	89.921	45.69	30.206	0.542291	56231	674.009	21.849	22.741	22.449
0	8.89	71.565	73.811	145.376	60.69	73.811	134.501	0.932165	120.519	66.831	45.715	0.517105	139.996	84.01	64.763	0.484803	146.744	93.955	78.455	0.459791	130.091	73.406	56.118	0.501092	128.162	67.675	51.088	0.519032	122.441	67.641	54.024	0.501589	124.835	72.989	57.906	0.488152	133.466	81.441	60.811	0.484067	52.858	27.736	18.099	0.53558	8.89	71.565	21.811	22.069	22.811
1	2.694	67.714	69.864	137.578	52.595	56.31	108.905	0.914344	137.824	80.187	55.865	0.503235	139.573	80.431	60.502	0.497576	132.626	76.586	62.557	0.48801	116.84	62.767	50.325	0.50815	120.348	57.096	42.124	0.548113	120.735	64.227	50.54	0.512671	129.494	72.758	56.768	0.499938	142.551	85.596	62.97	0.489669	71.236	33.456	24.164	0.552834	51176	680.753	22.754	22.053	21.552
1	1.646	84.726	86.532	171.258	99.019	77.471	176.49	0.793217	74.516	45.736	35.612	0.478083	101.416	59.519	46.282	0.489419	103.625	54.728	45.363	0.508674	106.313	59.094	48.952	0.495958	110.765	59.552	47.568	0.508365	108.718	67.054	56.734	0.467592	94.287	54.776	46.907	0.48113	66.627	38.634	32.872	0.482339	31.488	20.071	16.771	0.460822	60943	696.287	20.974	21.385	18.637
1	0.666	78.518	63.825	142.343	72.121	82.875	154.996	0.885565	103.355	68.148	53.77	0.458799	129.055	88.787	72.296	0.444806	128.427	83.882	70.183	0.454622	121.774	81.824	67.352	0.449433	117.062	72.102	58.099	0.473431	108.113	67.796	56.122	0.465942	94.118	58.542	49.558	0.465428	91.352	58.693	49.863	0.45697	54.36	40.597	35.214	0.417605	52895	688.047	21.877	22.398	22.167
1	9.13	82.117	76.608	158.725	68.839	93.521	162.36	0.91984	97.413	47.233	35.179	0.54171	122.366	71.38	57.397	0.487236	133.949	79.482	65.405	0.480386	138.225	83.983	67.938	0.476398	136.446	75.664	55.813	0.509273	121.686	73.161	59.057	0.47926	116.776	63.625	50.799	0.505087	104.558	53.282	40.994	0.525856	55.135	30.732	23.374	0.50471	45872	680.623	20.924	22.371	22.588
1	3.834	62.281	82.117	144.398	54.36	59.49	113.85	0.713603	115.52	56.606	38.508	0.548439	105.423	52.678	40.258	0.531476	99.989	54.689	45.833	0.498671	92.995	51.877	44.348	0.491465	113.169	64.339	51.834	0.493451	112.236	65.719	55	0.481793	111.364	67.081	55.289	0.476456	119.426	60.166	44.893	0.532	50.839	26.759	18.48	0.529143	53130	777.74	19.998	19.533	19.098
0	5.774	60.69	75.75	136.44	53.653	81.254	134.907	0.797847	113.78	61.481	45.744	0.51483	122.216	65.286	50.274	0.513996	116.981	64.913	53.446	0.497072	108.549	58.707	47.618	0.505175	114.942	60.564	47.817	0.514689	109.307	61.365	49.101	0.497363	103.632	51.099	39.667	0.533092	108.189	57.899	45.952	0.510229	57.752	28.507	17.375	0.557269	79155	715.631	21.415	21.298	21.283
1	2.4	68.839	64.612	133.451	78.518	86.479	164.997	0.940884	93.593	47.268	35.192	0.531618	113.306	55.882	41.984	0.536558	111.592	61.862	50.641	0.497967	115.211	58.557	45.879	0.524528	124.631	58.829	43.695	0.548661	115.9	58.154	45.316	0.528331	101.635	52.487	41.825	0.518686	91.871	46.614	37.323	0.522564	34.752	19.348	14.629	0.505638	52915	668.587	23.438	22.999	22.711
1	6.407	58.736	45.616	104.352	40.03	102.339	142.369	0.984667	130.559	70.155	51.373	0.517912	138.411	80.868	64.177	0.488298	138.014	79.163	64.513	0.48995	142.926	81.924	64.732	0.49356	148.244	84.666	63.306	0.500459	139.809	84.482	68.66	0.477244	130.047	75.436	59.649	0.490499	126.574	70.922	55.651	0.500002	69.126	27.165	17.961	0.605031	57092	752.702	20.307	16.855	18.288
1	2.927	61.876	57.804	119.68	68.523	68.523	137.046	0.811785	31.656	18.668	16.16	0.476145	62.682	35.84	29.869	0.488212	76.584	43.934	36.764	0.486922	85.224	43.041	35.899	0.519139	103.94	47.251	37.319	0.551377	105.097	52.526	42.424	0.525362	96.183	53.844	43.663	0.496582	64.111	33.558	27.291	0.513052	18.449	14.369	13.195	0.400952	41746	704.92	21.873	20.511	21.8
[truncated: 6 more columns]
